# Supplementary material for: Proteomic Interrogation of Human Chromatin
Source: PLoS One. 2011 Sep 14;6(9):e24747. doi: 10.1371/journal.pone.0024747 (PMC3173473; doi:10.1371/journal.pone.0024747)
Supplement: Data S3 — Spreadsheet containing post-translational modifications (PTMs) found on chromatin proteins. (XLS) [file pone.0024747.s005.xls]

## Sheet: arg me
Reference	#- monomethyl, @-dimethyl					P (pro)	Score	Coverage	MW	Accession	Peptide (Hits)
Scan(s)	Peptide	MH+	DeltaM	z	Type	P (pep)	XC	DeltaCn	Sp	RSp	Ions
heterogeneous nuclear ribonucleoprotein U-like 2 [Homo sapiens]						1.00047e-05	22.1911		85052.2	118601081	6 (2 2 2 0 0)
15187	R.AYGQQYWGQPGNR@GGYR.N	1985.91	0.0363447	3	CID	5.26567e-05	3.07478	0.0436321	442.565	1	20/64	total_chromatin
15187	R.AYGQQYWGQPGNRGGYR@.N	1985.91	0.0363447	3	CID	0.000480006	2.94062	0.0704492	358.245	3	18/64	total_chromatin
15250	R.AYGQQYWGQPGNR@GGYR.N	1985.91	0.0392743	3	CID	3.27723e-05	2.83535	0.027105	504.769	1	20/64	total_chromatin
15250	R.AYGQQYWGQPGNRGGYR@.N	1985.91	0.0392743	3	CID	0.000316233	2.70647	0.424468	411.179	3	18/64	total_chromatin
TBP-associated factor 15 isoform 2 [Homo sapiens]						2.23802e-05	60.1759		61520.8	4507353	7 (7 0 0 0 0)
5350	R.GGGYGGDR@GGYGGK.M	1285.56	0.0183384	2	CID	0.000460625	2.72847	0.455686	502.097	1	15/26	total_chromatin
5437	R.SR@GGYGGDR@GGGSGYGGDR.S	1843.78	0.0480531	3	CID	0.582515	3.03995	0.316376	437.451	1	22/72	total_chromatin
5441	R.GPM*TGSSGGDR@GGFK.N	1454.64	0.0181004	2	CID	0.000938467	2.09479	0.274029	117.548	1	13/28	total_chromatin
5752	R.GGGYGGDR@GGGYGGDR.G	1485.62	0.0377753	3	CID	0.194405	2.76511	0.336269	660.471	1	27/60	total_chromatin
6615	R.SGGGYGGDR#GGGYGGDR@GGYGGK.M	2105.91	0.0280855	3	CID	0.000596621	3.38639	0.267574	843.408	1	24/88	total_chromatin
6745	R.SGGGYGGDR@GGGYGGDR@GGYGGK.M	2119.89	0.0524025	3	CID	0.00021755	3.0138	0.125195	460.758	1	22/88	total_chromatin
6762	R.SGGGYGGDR@GGGYGGDR@GGYGGK.M	2119.89	0.0439797	3	CID	2.23802e-05	3.51805	0.375136	552.811	1	23/88	total_chromatin
4571	R.SGGGYGGDR#GGGYGGDR@GGYGGK.M	2105.91	0.0326632	3	CID	4.31686e-05	4.58502	0.348831	1079.82	1	28/88	total_chromatin
4571	R.SGGGYGGDR@GGGYGGDR#GGYGGK.M	2105.91	0.0326632	3	CID	0.011567	2.98562	0.565776	343.484	2	17/88	total_chromatin
4581	R.SGGGYGGDR#GGGYGGDR@GGYGGK.M	2105.91	0.0333956	3	CID	2.15326e-05	4.39206	0.312442	891.202	1	28/88	total_chromatin
4581	R.SGGGYGGDR@GGGYGGDR#GGYGGK.M	2105.91	0.0333956	3	CID	0.0359951	3.0198	0.569865	337.54	2	18/88	total_chromatin
4644	R.SGGGYGGDR@GGGYGGDR@GGYGGK.M	2119.89	0.061924	3	CID	0.00154813	3.97435	0.568925	807.679	1	27/88	total_chromatin
4657	R.SGGGYGGDR@GGGYGGDR@GGYGGK.M	2119.89	0.0674172	3	CID	0.000231407	3.86379	0.464342	619.786	1	24/88	total_chromatin
3812	R.GGGYGGDR@GGYGGK.M	1285.56	0.0390904	2	CID	5.18087e-06	2.51028	0.420014	813.138	1	16/26	salt_sup
4630	R.GPMTGSSGGDR@GGFK.N	1438.64	0.0343777	2	CID	0.000162587	2.07484	0.387915	571.752	1	15/28	salt_sup
4648	R.GPMTGSSGGDR@GGFK.N	1438.64	0.0346218	2	CID	8.57941e-05	2.1581	0.438974	468.599	1	14/28	salt_sup
heterogeneous nuclear ribonucleoprotein A3 [Homo sapiens]						2.66476e-06	20.1627		39570.5	34740329	5 (0 2 3 0 0)
15369	R.KLFIGGLSFETTDDSLR@.E	1926.99	0.0513379	2	CID	0.000491348	2.1834	0.394075	681.229	3	16/32	total_chromatin
16584	K.LFIGGLSFETTDDSLR@.E	1798.89	0.0292355	2	CID	0.00657156	2.02919	0.264681	645.345	2	14/30	total_chromatin
17717	K.LFIGGLSFETTDDSLR@.E	1798.89	0.0247189	2	CID	0.00412353	2.13175	0.345202	684.55	2	14/30	total_chromatin
17973	K.LFIGGLSFETTDDSLR@.E	1798.89	0.0431515	2	CID	0.00031821	2.47362	0.215115	1158.93	2	17/30	total_chromatin
18037	K.LFIGGLSFETTDDSLR@.E	1798.89	0.0382687	2	CID	0.00017863	2.74785	0.223568	751.473	2	17/30	total_chromatin
18040	K.LFIGGLSFETTDDSLR@.E	1798.89	0.0382687	2	CID	0.000381677	3.06797	0.240027	814.65	2	16/30	total_chromatin
18347	K.LFIGGLSFETTDDSLR@.E	1798.89	0.0325314	2	CID	0.000135804	2.78182	0.340195	1241.12	2	17/30	total_chromatin
18359	K.LFIGGLSFETTDDSLR@.E	1798.89	0.0420529	2	CID	0.000694571	2.39329	0.261476	1029.88	2	16/30	total_chromatin
18423	K.LFIGGLSFETTDDSLR@.E	1798.89	0.0431515	2	CID	0.000272531	2.32885	0.192833	776.385	2	15/30	total_chromatin
18483 - 18484	K.LFIGGLSFETTDDSLR@.E	1798.89	0.0381466	2	CID	0.000543566	2.81264	0.201748	863.854	2	15/30	total_chromatin
18562 - 18563	K.LFIGGLSFETTDDSLR@.E	1798.89	0.0368038	2	CID	0.000802051	2.76373	0.221491	1149.98	2	17/30	total_chromatin
18643	K.LFIGGLSFETTDDSLR@.E	1798.89	0.0352169	2	CID	0.015633	2.1558	0.271727	950.172	2	16/30	total_chromatin
18841	K.LFIGGLSFETTDDSLR@.E	1798.89	0.038879	2	CID	0.0220562	2.37117	0.261711	847.169	2	15/30	total_chromatin
18903	K.LFIGGLSFETTDDSLR@.E	1798.89	0.0409542	2	CID	0.00320852	2.39066	0.316871	785.929	2	15/30	total_chromatin
18969	K.LFIGGLSFETTDDSLR@.E	1798.89	0.0332638	2	CID	0.000876513	2.70653	0.25728	849.993	2	15/30	total_chromatin
18983	K.LFIGGLSFETTDDSLR@.E	1798.89	0.0355831	2	CID	0.000704228	2.47789	0.278046	863.899	2	15/30	total_chromatin
19047	K.LFIGGLSFETTDDSLR@.E	1798.89	0.0350949	2	CID	0.000282172	2.80758	0.249393	837.901	2	15/30	total_chromatin
19633	K.LFIGGLSFETTDDSLR@.E	1798.89	0.0381466	2	CID	0.00832005	2.58673	0.183813	850.985	2	15/30	total_chromatin
16350	R.KLFIGGLSFETTDDSLR@.E	1926.99	0.0309522	2	CID	0.00563017	2.25727	0.279121	701.904	3	17/32	total_chromatin
16355	R.KLFIGGLSFETTDDSLR@.E	1926.99	0.0309522	2	CID	0.00181273	2.44957	0.278658	996.754	3	18/32	total_chromatin
16363	R.KLFIGGLSFETTDDSLR@.E	1926.99	0.0322949	2	CID	0.00236485	2.75285	0.345753	815.563	3	17/32	total_chromatin
18099	K.LFIGGLSFETTDDSLR@.E	1798.89	0.0398556	2	CID	0.000543566	2.87393	0.370218	1297.66	2	18/30	total_chromatin
18108	K.LFIGGLSFETTDDSLR@.E	1798.89	0.0328976	2	CID	6.21685e-05	2.65371	0.455024	1206.69	2	18/30	total_chromatin
18110	K.LFIGGLSFETTDDSLR@.E	1798.89	0.0328976	2	CID	0.000278046	2.79305	0.400838	1154.47	2	18/30	total_chromatin
18112	K.LFIGGLSFETTDDSLR@.E	1798.89	0.0328976	2	CID	9.9104e-06	2.87629	0.229231	1070.34	2	17/30	total_chromatin
18171	K.LFIGGLSFETTDDSLR@.E	1798.89	0.0411984	2	CID	0.00124011	2.82518	0.38898	1084.74	2	17/30	total_chromatin
18174 - 18177	K.LFIGGLSFETTDDSLR@.E	1798.89	0.0331417	2	CID	7.74273e-05	2.47092	0.347824	1199.91	2	18/30	total_chromatin
18241 - 18242	K.LFIGGLSFETTDDSLR@.E	1798.89	0.0390011	2	CID	9.16138e-06	2.45747	0.396387	430.405	2	15/30	total_chromatin
18247	K.LFIGGLSFETTDDSLR@.E	1798.89	0.0390011	2	CID	2.80145e-05	2.8355	0.400747	1068.23	2	18/30	total_chromatin
18308	K.LFIGGLSFETTDDSLR@.E	1798.89	0.0304562	2	CID	0.000369904	2.87138	0.208896	962.295	2	18/30	total_chromatin
18631	K.LFIGGLSFETTDDSLR@.E	1798.89	0.0285031	2	CID	5.97909e-05	2.98259	0.412653	1268.39	2	18/30	total_chromatin
16519 - 16520	R.KLFIGGLSFETTDDSLR@.E	1926.99	0.0374219	2	CID	0.00644511	2.57242	0.366376	972.165	3	18/32	total_chromatin
16528	R.KLFIGGLSFETTDDSLR@.E	1926.99	0.0353333	3	CID	0.824955	2.62712	0.368281	312.474	5	19/64	total_chromatin
16546	R.KLFIGGLSFETTDDSLR@.E	1926.99	0.0364319	3	CID	0.862309	3.14354	0.336556	647.443	3	26/64	total_chromatin
16573	R.KLFIGGLSFETTDDSLR@.E	1926.99	0.0359571	2	CID	7.76703e-05	2.91005	0.531261	1050.22	3	19/32	total_chromatin
16581 - 16582	R.KLFIGGLSFETTDDSLR@.E	1926.99	0.0348584	2	CID	3.8004e-05	2.99485	0.484583	1067.77	3	20/32	total_chromatin
16593	R.KLFIGGLSFETTDDSLR@.E	1926.99	0.041742	3	CID	0.934583	2.76431	0.370902	567.802	3	25/64	total_chromatin
16612	R.KLFIGGLSFETTDDSLR@.E	1926.99	0.0402771	3	CID	0.910785	3.27761	0.330052	499.896	3	24/64	total_chromatin
16640	R.KLFIGGLSFETTDDSLR@.E	1926.99	0.0379102	2	CID	5.68319e-06	2.89256	0.516608	997.643	3	19/32	total_chromatin
16649 - 16650	R.KLFIGGLSFETTDDSLR@.E	1926.99	0.0366895	2	CID	0.000165791	2.60252	0.520824	970.337	3	19/32	total_chromatin
16661	R.KLFIGGLSFETTDDSLR@.E	1926.99	0.0303894	3	CID	0.559029	3.15698	0.310468	495.39	3	24/64	total_chromatin
16678	R.KLFIGGLSFETTDDSLR@.E	1926.99	0.0391785	3	CID	0.850358	2.63017	0.426572	267.615	3	20/64	total_chromatin
16718 - 16719	R.KLFIGGLSFETTDDSLR@.E	1926.99	0.0366895	2	CID	0.000244709	2.5562	0.458678	994.521	3	19/32	total_chromatin
16726	R.KLFIGGLSFETTDDSLR@.E	1926.99	0.0424744	3	CID	0.583989	3.09046	0.331096	277.341	2	19/64	total_chromatin
16745	R.KLFIGGLSFETTDDSLR@.E	1926.99	0.033136	3	CID	0.919974	2.51139	0.393083	229.723	6	16/64	total_chromatin
16786	R.KLFIGGLSFETTDDSLR@.E	1926.99	0.0364453	2	CID	0.000128098	2.48402	0.220517	968.602	3	19/32	total_chromatin
16807	R.KLFIGGLSFETTDDSLR@.E	1926.99	0.0352246	2	CID	0.00010581	2.63279	0.191736	1001.45	3	18/32	total_chromatin
16877	R.KLFIGGLSFETTDDSLR@.E	1926.99	0.0373474	3	CID	0.2523	2.66781	0.47224	371.264	3	19/64	total_chromatin
16880	R.KLFIGGLSFETTDDSLR@.E	1926.99	0.0373474	3	CID	0.415983	2.62261	0.377614	418.508	3	21/64	total_chromatin
18137 - 18138	K.LFIGGLSFETTDDSLR@.E	1798.89	0.033508	2	CID	0.000594827	3.0433	0.39569	1046.38	2	17/30	total_chromatin
18198 - 18199	K.LFIGGLSFETTDDSLR@.E	1798.89	0.0366818	2	CID	7.89138e-05	2.54204	0.487639	1140.1	2	18/30	total_chromatin
18224	K.LFIGGLSFETTDDSLR@.E	1798.89	0.0348507	2	CID	0.000170012	3.13624	0.464542	1156.05	2	17/30	total_chromatin
18274 - 18275	K.LFIGGLSFETTDDSLR@.E	1798.89	0.0332638	2	CID	0.000427901	2.7515	0.374714	1247	2	18/30	total_chromatin
18288	K.LFIGGLSFETTDDSLR@.E	1798.89	0.0321652	2	CID	6.10575e-05	2.64294	0.497892	1206.63	2	18/30	total_chromatin
18340 - 18341	K.LFIGGLSFETTDDSLR@.E	1798.89	0.0357052	2	CID	5.66384e-05	2.86641	0.217724	1194.07	2	18/30	total_chromatin
18352	K.LFIGGLSFETTDDSLR@.E	1798.89	0.0392453	2	CID	4.41895e-05	2.78323	0.430685	1217.96	2	18/30	total_chromatin
18405 - 18406	K.LFIGGLSFETTDDSLR@.E	1798.89	0.03363	2	CID	1.17658e-05	2.85763	0.203721	1163.91	2	18/30	total_chromatin
18416	K.LFIGGLSFETTDDSLR@.E	1798.89	0.0331417	2	CID	0.000510743	2.86185	0.233975	1117.99	2	17/30	total_chromatin
18471 - 18472	K.LFIGGLSFETTDDSLR@.E	1798.89	0.0311886	2	CID	0.000234361	2.72346	0.358708	1174.3	2	18/30	total_chromatin
18483	K.LFIGGLSFETTDDSLR@.E	1798.89	0.0294796	2	CID	0.000202257	3.05532	0.445108	1242.92	2	18/30	total_chromatin
18537 - 18538	K.LFIGGLSFETTDDSLR@.E	1798.89	0.0357052	2	CID	5.56385e-05	2.24798	0.363496	988.322	2	17/30	total_chromatin
18557	K.LFIGGLSFETTDDSLR@.E	1798.89	0.0418087	2	CID	1.33628e-05	2.45735	0.445509	1183.41	2	18/30	total_chromatin
18605 - 18606	K.LFIGGLSFETTDDSLR@.E	1798.89	0.0366818	2	CID	0.000137291	2.27015	0.39043	241.223	2	10/30	total_chromatin
18882	K.LFIGGLSFETTDDSLR@.E	1798.89	0.0314328	2	CID	0.0006841	2.41374	0.506811	1159.93	2	18/30	total_chromatin
18906	K.LFIGGLSFETTDDSLR@.E	1798.89	0.0392453	2	CID	0.000941554	2.67279	0.193648	1169.92	2	18/30	total_chromatin
18947	K.LFIGGLSFETTDDSLR@.E	1798.89	0.0343624	2	CID	1.23621e-05	2.49954	0.281857	837.966	2	15/30	total_chromatin
18971	K.LFIGGLSFETTDDSLR@.E	1798.89	0.0302121	2	CID	0.000227163	2.79699	0.42235	1152.91	2	18/30	total_chromatin
19030	K.LFIGGLSFETTDDSLR@.E	1798.89	0.0293576	2	CID	9.85086e-05	2.81466	0.414325	1030.65	2	17/30	total_chromatin
19039	K.LFIGGLSFETTDDSLR@.E	1798.89	0.0302121	2	CID	0.000186413	2.72635	0.199203	1088.75	2	17/30	total_chromatin
19066	K.LFIGGLSFETTDDSLR@.E	1798.89	0.0326535	2	CID	0.00101306	2.74018	0.199746	1058.61	2	16/30	total_chromatin
19104 - 19105	K.LFIGGLSFETTDDSLR@.E	1798.89	0.0308224	2	CID	0.00115902	2.89063	0.420672	1282.1	2	18/30	total_chromatin
19134	K.LFIGGLSFETTDDSLR@.E	1798.89	0.0320431	2	CID	4.82924e-05	2.20862	0.235444	1202.27	2	18/30	total_chromatin
19170 - 19171	K.LFIGGLSFETTDDSLR@.E	1798.89	0.03009	2	CID	2.80062e-05	2.36244	0.47127	1151.01	2	18/30	total_chromatin
19235 - 19236	K.LFIGGLSFETTDDSLR@.E	1798.89	0.0377804	2	CID	0.000887368	2.51739	0.452815	1201.17	2	18/30	total_chromatin
19239	K.LFIGGLSFETTDDSLR@.E	1798.89	0.0377804	2	CID	8.86202e-05	2.5455	0.481284	1234.59	2	18/30	total_chromatin
19299 - 19300	K.LFIGGLSFETTDDSLR@.E	1798.89	0.0291134	2	CID	0.000230544	2.40271	0.544052	1119.3	2	17/30	total_chromatin
19303	K.LFIGGLSFETTDDSLR@.E	1798.89	0.0291134	2	CID	0.000540469	2.8347	0.493605	1231.58	2	18/30	total_chromatin
19365 - 19368	K.LFIGGLSFETTDDSLR@.E	1798.89	0.0377804	2	CID	0.000433051	2.6689	0.396243	1047.44	2	17/30	total_chromatin
19429 - 19430	K.LFIGGLSFETTDDSLR@.E	1798.89	0.0316769	2	CID	0.000280261	2.39794	0.363828	973.633	2	17/30	total_chromatin
19433	K.LFIGGLSFETTDDSLR@.E	1798.89	0.0316769	2	CID	0.00013521	2.7747	0.413489	1234.22	2	18/30	total_chromatin
19495 - 19496	K.LFIGGLSFETTDDSLR@.E	1798.89	0.0349728	2	CID	0.00181718	2.52145	0.348845	1195.29	2	18/30	total_chromatin
19499	K.LFIGGLSFETTDDSLR@.E	1798.89	0.0349728	2	CID	0.000428493	2.60375	0.462782	825.578	2	16/30	total_chromatin
19562 - 19565	K.LFIGGLSFETTDDSLR@.E	1798.89	0.0354611	2	CID	0.000338304	2.59029	0.394537	1099.12	2	17/30	total_chromatin
19627 - 19629	K.LFIGGLSFETTDDSLR@.E	1798.89	0.0368038	2	CID	0.000751588	2.99281	0.426184	1193.23	2	18/30	total_chromatin
19644	K.LFIGGLSFETTDDSLR@.E	1798.89	0.0393673	2	CID	0.000471493	2.73797	0.196758	1150.46	2	17/30	total_chromatin
19692 - 19694	K.LFIGGLSFETTDDSLR@.E	1798.89	0.0337521	2	CID	7.00219e-05	2.75843	0.44199	1093.06	2	17/30	total_chromatin
19711	K.LFIGGLSFETTDDSLR@.E	1798.89	0.0346066	2	CID	2.60875e-05	2.95724	0.1927	1110.51	2	18/30	total_chromatin
19758 - 19759	K.LFIGGLSFETTDDSLR@.E	1798.89	0.0411984	2	CID	0.000328435	2.26796	0.402095	885.573	2	16/30	total_chromatin
19778	K.LFIGGLSFETTDDSLR@.E	1798.89	0.0304562	2	CID	0.00143619	2.80431	0.498783	1333.14	2	18/30	total_chromatin
19961 - 19962	K.LFIGGLSFETTDDSLR@.E	1798.89	0.0382687	2	CID	0.000884653	2.45526	0.50451	1225.79	2	19/30	total_chromatin
20014	K.LFIGGLSFETTDDSLR@.E	1798.89	0.0342404	2	CID	0.000524005	3.05998	0.481766	1084.46	2	17/30	total_chromatin
20025 - 20026	K.LFIGGLSFETTDDSLR@.E	1798.89	0.0380246	2	CID	0.000357507	3.11896	0.448432	1191.88	2	17/30	total_chromatin
20079	K.LFIGGLSFETTDDSLR@.E	1798.89	0.0331417	2	CID	0.000549258	2.62251	0.266612	1218.55	2	18/30	total_chromatin
20088	K.LFIGGLSFETTDDSLR@.E	1798.89	0.0372921	2	CID	4.67127e-05	2.7555	0.402715	1221.47	2	18/30	total_chromatin
20122	K.LFIGGLSFETTDDSLR@.E	1798.89	0.037048	2	CID	0.000410778	2.64689	0.198812	1224.04	2	18/30	total_chromatin
20147	K.LFIGGLSFETTDDSLR@.E	1798.89	0.0363156	2	CID	3.42901e-05	2.50446	0.480395	1222.36	2	17/30	total_chromatin
20190	K.LFIGGLSFETTDDSLR@.E	1798.89	0.0357052	2	CID	0.00143489	2.54909	0.164628	1018.42	2	17/30	total_chromatin
20247	K.LFIGGLSFETTDDSLR@.E	1798.89	0.0383908	2	CID	0.000982578	2.1075	0.500088	979.561	2	16/30	total_chromatin
20267	K.LFIGGLSFETTDDSLR@.E	1798.89	0.0352169	2	CID	0.000787663	2.10291	0.46213	1394.81	2	19/30	total_chromatin
20286	K.LFIGGLSFETTDDSLR@.E	1798.89	0.0360714	2	CID	0.000564247	2.32568	0.431658	1091.41	2	17/30	total_chromatin
20289	K.LFIGGLSFETTDDSLR@.E	1798.89	0.0360714	2	CID	0.000345494	2.59597	0.448647	1380.76	2	19/30	total_chromatin
20342	K.LFIGGLSFETTDDSLR@.E	1798.89	0.0369259	2	CID	0.00109931	2.51024	0.409444	1185.78	2	18/30	total_chromatin
20354	K.LFIGGLSFETTDDSLR@.E	1798.89	0.0359494	2	CID	0.000266759	2.24312	0.411378	1003.78	2	17/30	total_chromatin
20357	K.LFIGGLSFETTDDSLR@.E	1798.89	0.0359494	2	CID	0.00194838	2.74613	0.339247	1102.07	2	17/30	total_chromatin
20409	K.LFIGGLSFETTDDSLR@.E	1798.89	0.0358273	2	CID	0.00104504	2.64646	0.411834	1064.74	2	17/30	total_chromatin
20419	K.LFIGGLSFETTDDSLR@.E	1798.89	0.0341183	2	CID	0.000402222	2.59194	0.380629	1211.69	2	18/30	total_chromatin
20425	K.LFIGGLSFETTDDSLR@.E	1798.89	0.0341183	2	CID	0.000177319	2.76514	0.430987	1231.7	2	18/30	total_chromatin
20474	K.LFIGGLSFETTDDSLR@.E	1798.89	0.031799	2	CID	0.000516394	2.7306	0.346686	947.617	2	16/30	total_chromatin
20489	K.LFIGGLSFETTDDSLR@.E	1798.89	0.0337521	2	CID	0.000299801	2.88372	0.449573	1196.28	2	18/30	total_chromatin
20500	K.LFIGGLSFETTDDSLR@.E	1798.89	0.0322872	2	CID	0.000229089	2.06875	0.456532	894.556	2	16/30	total_chromatin
20540	K.LFIGGLSFETTDDSLR@.E	1798.89	0.0304562	2	CID	0.00154196	2.66174	0.213503	1237.11	2	18/30	total_chromatin
20557	K.LFIGGLSFETTDDSLR@.E	1798.89	0.0343624	2	CID	0.00046649	2.84472	0.22602	1112.86	2	17/30	total_chromatin
20572	K.LFIGGLSFETTDDSLR@.E	1798.89	0.0309445	2	CID	0.00142334	2.6384	0.242741	1088.95	2	17/30	total_chromatin
20606	K.LFIGGLSFETTDDSLR@.E	1798.89	0.03009	2	CID	0.00026671	2.74603	0.329252	1348.42	2	18/30	total_chromatin
20622	K.LFIGGLSFETTDDSLR@.E	1798.89	0.0357052	2	CID	0.000981111	3.00117	0.191991	1267.6	2	18/30	total_chromatin
20638	K.LFIGGLSFETTDDSLR@.E	1798.89	0.0316769	2	CID	0.000329056	2.54785	0.426273	957.128	2	16/30	total_chromatin
20673	K.LFIGGLSFETTDDSLR@.E	1798.89	0.0339962	2	CID	1.28798e-05	2.74479	0.448486	997.127	2	16/30	total_chromatin
20687	K.LFIGGLSFETTDDSLR@.E	1798.89	0.0375363	2	CID	0.000741202	2.73227	0.393155	1224	2	18/30	total_chromatin
20738	K.LFIGGLSFETTDDSLR@.E	1798.89	0.0383908	2	CID	0.00011537	2.67337	0.211484	1121.32	2	17/30	total_chromatin
20753	K.LFIGGLSFETTDDSLR@.E	1798.89	0.0386349	2	CID	0.00100293	2.59072	0.201126	1172.48	2	18/30	total_chromatin
20772	K.LFIGGLSFETTDDSLR@.E	1798.89	0.0360714	2	CID	0.00120696	2.6767	0.360478	1220.26	2	18/30	total_chromatin
20804	K.LFIGGLSFETTDDSLR@.E	1798.89	0.0358273	2	CID	0.000960966	2.97576	0.450551	1294.75	2	18/30	total_chromatin
20815	K.LFIGGLSFETTDDSLR@.E	1798.89	0.0410763	2	CID	0.00108957	2.73218	0.308887	1063.05	2	17/30	total_chromatin
20848	K.LFIGGLSFETTDDSLR@.E	1798.89	0.0338742	2	CID	0.000423987	2.54145	0.462396	1155.73	2	18/30	total_chromatin
20882	K.LFIGGLSFETTDDSLR@.E	1798.89	0.0363156	2	CID	0.000343402	3.35399	0.168653	1243.52	2	18/30	total_chromatin
20884	K.LFIGGLSFETTDDSLR@.E	1798.89	0.0363156	2	CID	0.000343402	2.83744	0.396251	1287.72	2	18/30	total_chromatin
20946 - 20947	K.LFIGGLSFETTDDSLR@.E	1798.89	0.0324093	2	CID	0.000535861	2.78938	0.22761	1124.83	2	17/30	total_chromatin
20951	K.LFIGGLSFETTDDSLR@.E	1798.89	0.0324093	2	CID	0.000777243	2.55085	0.378549	1017.2	2	17/30	total_chromatin
20971	K.LFIGGLSFETTDDSLR@.E	1798.89	0.0394894	2	CID	0.00112201	2.93731	0.446919	1245.64	2	17/30	total_chromatin
21013 - 21016	K.LFIGGLSFETTDDSLR@.E	1798.89	0.0399777	2	CID	0.00126565	2.72253	0.229821	1104.28	2	17/30	total_chromatin
21083 - 21084	K.LFIGGLSFETTDDSLR@.E	1798.89	0.0342404	2	CID	0.00165631	2.1366	0.455647	1166.02	2	18/30	total_chromatin
21109	K.LFIGGLSFETTDDSLR@.E	1798.89	0.0365597	2	CID	0.00109006	2.65759	0.209615	1084.08	2	17/30	total_chromatin
21145 - 21146	K.LFIGGLSFETTDDSLR@.E	1798.89	0.0325314	2	CID	0.00209317	2.41577	0.394906	975.247	2	17/30	total_chromatin
21174	K.LFIGGLSFETTDDSLR@.E	1798.89	0.0358273	2	CID	0.000500211	2.19569	0.303747	946.42	2	16/30	total_chromatin
21212	K.LFIGGLSFETTDDSLR@.E	1798.89	0.0410763	2	CID	0.000407938	2.26733	0.411739	1019.19	2	17/30	total_chromatin
21237	K.LFIGGLSFETTDDSLR@.E	1798.89	0.037048	2	CID	0.000474719	2.81533	0.461167	1142.05	2	18/30	total_chromatin
21296	K.LFIGGLSFETTDDSLR@.E	1798.89	0.0304562	2	CID	0.00117228	2.94921	0.331309	1206.77	2	18/30	total_chromatin
21329	K.LFIGGLSFETTDDSLR@.E	1798.89	0.0342404	2	CID	0.000513579	3.10959	0.33154	922.652	2	16/30	total_chromatin
21334	K.LFIGGLSFETTDDSLR@.E	1798.89	0.0315548	2	CID	0.00102375	2.78506	0.302481	1193.16	2	18/30	total_chromatin
21354	K.LFIGGLSFETTDDSLR@.E	1798.89	0.0359494	2	CID	5.18362e-05	2.54695	0.283461	1179.74	2	18/30	total_chromatin
21386	K.LFIGGLSFETTDDSLR@.E	1798.89	0.0381466	2	CID	0.000183886	2.2811	0.322937	1180	2	18/30	total_chromatin
21397	K.LFIGGLSFETTDDSLR@.E	1798.89	0.0333859	2	CID	0.000288446	2.52043	0.191805	1165.23	2	18/30	total_chromatin
21420	K.LFIGGLSFETTDDSLR@.E	1798.89	0.0390011	2	CID	0.000625179	2.88712	0.296805	1055.3	2	17/30	total_chromatin
21453	K.LFIGGLSFETTDDSLR@.E	1798.89	0.0357052	2	CID	0.000598054	2.49661	0.382743	961.889	2	16/30	total_chromatin
21463	K.LFIGGLSFETTDDSLR@.E	1798.89	0.0337521	2	CID	0.000385692	2.37235	0.372822	879.62	2	16/30	total_chromatin
21482	K.LFIGGLSFETTDDSLR@.E	1798.89	0.0365597	2	CID	0.000255609	2.16667	0.242506	1122.42	2	17/30	total_chromatin
21518 - 21519	K.LFIGGLSFETTDDSLR@.E	1798.89	0.0368038	2	CID	0.00145782	2.74806	0.320568	1049.24	2	17/30	total_chromatin
21530	K.LFIGGLSFETTDDSLR@.E	1798.89	0.0344845	2	CID	0.000649802	2.58789	0.208718	1202.61	2	18/30	total_chromatin
21584	K.LFIGGLSFETTDDSLR@.E	1798.89	0.0386349	2	CID	0.00160972	2.67225	0.234698	1121.89	2	17/30	total_chromatin
21587	K.LFIGGLSFETTDDSLR@.E	1798.89	0.0386349	2	CID	0.000283987	2.20919	0.314529	1204.56	2	18/30	total_chromatin
21662	K.LFIGGLSFETTDDSLR@.E	1798.89	0.0328976	2	CID	0.00041979	2.49112	0.4518	1188.12	2	18/30	total_chromatin
21736	K.LFIGGLSFETTDDSLR@.E	1798.89	0.0361935	2	CID	0.000272336	2.59288	0.318903	977.691	2	17/30	total_chromatin
21741	K.LFIGGLSFETTDDSLR@.E	1798.89	0.0303341	2	CID	0.000549963	2.47579	0.340637	1209.23	2	18/30	total_chromatin
21784	K.LFIGGLSFETTDDSLR@.E	1798.89	0.0381466	2	CID	0.000854309	2.42753	0.218644	1038.64	2	17/30	total_chromatin
21796	K.LFIGGLSFETTDDSLR@.E	1798.89	0.0372921	2	CID	0.000696548	2.93307	0.405712	1246.88	2	18/30	total_chromatin
21806	K.LFIGGLSFETTDDSLR@.E	1798.89	0.0339962	2	CID	0.00156686	2.50587	0.223524	911.98	2	16/30	total_chromatin
21863	K.LFIGGLSFETTDDSLR@.E	1798.89	0.0366818	2	CID	6.3088e-05	2.62516	0.502355	969.649	2	17/30	total_chromatin
21944 - 21945	K.LFIGGLSFETTDDSLR@.E	1798.89	0.0382687	2	CID	0.000266434	2.7088	0.487388	905.492	2	16/30	total_chromatin
24022	K.LFIGGLSFETTDDSLR@.E	1798.89	0.026672	2	CID	0.000407741	2.28631	0.413989	1101.84	2	17/30	total_chromatin
24039	K.LFIGGLSFETTDDSLR@.E	1798.89	0.0427853	2	CID	0.00190568	2.6489	0.392843	1001.77	2	17/30	total_chromatin
24103 - 24104	K.LFIGGLSFETTDDSLR@.E	1798.89	0.0386349	2	CID	0.000295985	2.50892	0.321215	928.957	2	17/30	total_chromatin
24169	K.LFIGGLSFETTDDSLR@.E	1798.89	0.0357052	2	CID	0.00136513	2.40297	0.300576	858.042	2	15/30	total_chromatin
24171	K.LFIGGLSFETTDDSLR@.E	1798.89	0.0357052	2	CID	7.97755e-05	2.49352	0.471542	1139.05	2	18/30	total_chromatin
24173	K.LFIGGLSFETTDDSLR@.E	1798.89	0.0357052	2	CID	0.00039102	3.31818	0.315112	1005.92	2	16/30	total_chromatin
24236 - 24237	K.LFIGGLSFETTDDSLR@.E	1798.89	0.0305783	2	CID	0.000306308	2.65417	0.402334	1124.27	2	18/30	total_chromatin
24269	K.LFIGGLSFETTDDSLR@.E	1798.89	0.0429074	2	CID	0.00192039	2.64951	0.41347	1024.73	2	16/30	total_chromatin
24301 - 24302	K.LFIGGLSFETTDDSLR@.E	1798.89	0.0397335	2	CID	0.000677021	2.22191	0.377365	988.941	2	17/30	total_chromatin
24334	K.LFIGGLSFETTDDSLR@.E	1798.89	0.0390011	2	CID	0.000972219	2.72335	0.457753	1085.34	2	17/30	total_chromatin
24367 - 24368	K.LFIGGLSFETTDDSLR@.E	1798.89	0.0392453	2	CID	0.000647342	2.95277	0.488054	1033.46	2	17/30	total_chromatin
16243	R.KLFIGGLSFETTDDSLR@.E	1926.99	0.0318067	2	CID	0.00300533	2.41742	0.267347	1081.94	3	19/32	total_chromatin
16245	R.KLFIGGLSFETTDDSLR@.E	1926.99	0.0318067	2	CID	0.00285866	2.49501	0.307411	914.494	3	18/32	total_chromatin
16258	R.KLFIGGLSFETTDDSLR@.E	1926.99	0.0398633	2	CID	0.00999528	2.28283	0.295099	909.648	3	18/32	total_chromatin
16306 - 16307	R.KLFIGGLSFETTDDSLR@.E	1926.99	0.0311963	2	CID	0.00360983	2.80445	0.319729	1063.25	3	19/32	total_chromatin
16328	R.KLFIGGLSFETTDDSLR@.E	1926.99	0.0343701	2	CID	0.00351515	2.71513	0.359952	923.931	3	18/32	total_chromatin
16335	R.KLFIGGLSFETTDDSLR@.E	1926.99	0.0343701	2	CID	0.00366699	3.04527	0.405004	827.638	3	17/32	total_chromatin
16373 - 16374	R.KLFIGGLSFETTDDSLR@.E	1926.99	0.0296094	2	CID	0.00420362	2.34043	0.350305	965.947	3	18/32	total_chromatin
16408	R.KLFIGGLSFETTDDSLR@.E	1926.99	0.0336377	2	CID	0.00681947	2.27938	0.295017	881.968	3	18/32	total_chromatin
16427	R.KLFIGGLSFETTDDSLR@.E	1926.99	0.0413757	3	CID	0.571557	2.56653	0.274521	442.245	2	22/64	total_chromatin
16440	R.KLFIGGLSFETTDDSLR@.E	1926.99	0.0325391	2	CID	0.00777624	2.62031	0.345279	907.481	3	17/32	total_chromatin
16442	R.KLFIGGLSFETTDDSLR@.E	1926.99	0.0325391	2	CID	0.00447037	2.09083	0.407209	908.871	3	18/32	total_chromatin
16507 - 16508	R.KLFIGGLSFETTDDSLR@.E	1926.99	0.0337598	2	CID	0.0056143	2.64021	0.373894	907.213	3	17/32	total_chromatin
16575	R.KLFIGGLSFETTDDSLR@.E	1926.99	0.0322949	2	CID	0.00642357	2.3723	0.319649	954.04	3	18/32	total_chromatin
16578	R.KLFIGGLSFETTDDSLR@.E	1926.99	0.0322949	2	CID	0.00377395	2.79771	0.426752	819.232	3	17/32	total_chromatin
16649	R.KLFIGGLSFETTDDSLR@.E	1926.99	0.0307556	3	CID	0.303659	3.00184	0.304035	388.467	3	22/64	total_chromatin
17688 - 17689	K.LFIGGLSFETTDDSLR@.E	1798.89	0.0350949	2	CID	0.000412292	2.62209	0.390468	1162.21	2	18/30	total_chromatin
17696	K.LFIGGLSFETTDDSLR@.E	1798.89	0.0346066	2	CID	0.000464924	2.81549	0.393475	1252.25	2	18/30	total_chromatin
17708	K.LFIGGLSFETTDDSLR@.E	1798.89	0.0359494	2	CID	0.0003557	2.88906	0.384532	1222.2	2	18/30	total_chromatin
17730	K.LFIGGLSFETTDDSLR@.E	1798.89	0.0379025	2	CID	0.000275369	3.11691	0.182555	1005.21	2	18/30	total_chromatin
17747	K.LFIGGLSFETTDDSLR@.E	1798.89	0.038757	2	CID	0.000703906	2.97712	0.401879	1196.01	2	18/30	total_chromatin
17759	K.LFIGGLSFETTDDSLR@.E	1798.89	0.0337521	2	CID	0.000405041	2.86897	0.434654	950.231	2	18/30	total_chromatin
17770	K.LFIGGLSFETTDDSLR@.E	1798.89	0.0385128	2	CID	0.000296604	2.9399	0.427539	1087.52	2	17/30	total_chromatin
17793	K.LFIGGLSFETTDDSLR@.E	1798.89	0.0407101	2	CID	0.000837709	3.38441	0.513805	1182.36	2	18/30	total_chromatin
17814	K.LFIGGLSFETTDDSLR@.E	1798.89	0.0327755	2	CID	0.000278192	2.79606	0.378802	1225.74	2	18/30	total_chromatin
17824 - 17825	K.LFIGGLSFETTDDSLR@.E	1798.89	0.0363156	2	CID	0.000234735	2.96748	0.446718	1202.32	2	18/30	total_chromatin
17848	K.LFIGGLSFETTDDSLR@.E	1798.89	0.0400997	2	CID	0.00104519	2.54667	0.465193	1186.79	2	18/30	total_chromatin
17890 - 17893	K.LFIGGLSFETTDDSLR@.E	1798.89	0.0381466	2	CID	0.000151772	3.21153	0.427302	1182.07	2	18/30	total_chromatin
17918	K.LFIGGLSFETTDDSLR@.E	1798.89	0.0398556	2	CID	0.000179637	2.94388	0.422701	1199.94	2	18/30	total_chromatin
17961 - 17964	K.LFIGGLSFETTDDSLR@.E	1798.89	0.0357052	2	CID	0.000874557	3.0016	0.415706	1155.17	2	18/30	total_chromatin
17981	K.LFIGGLSFETTDDSLR@.E	1798.89	0.0375363	2	CID	0.000368088	2.6193	0.390774	1195.83	2	18/30	total_chromatin
18022 - 18023	K.LFIGGLSFETTDDSLR@.E	1798.89	0.0327755	2	CID	0.000864442	2.88998	0.408819	1177.63	2	18/30	total_chromatin
18028	K.LFIGGLSFETTDDSLR@.E	1798.89	0.0327755	2	CID	0.000489838	3.21753	0.48023	966.743	2	18/30	total_chromatin
18045	K.LFIGGLSFETTDDSLR@.E	1798.89	0.0399777	2	CID	0.000532375	2.94356	0.435803	1223.59	2	18/30	total_chromatin
18088 - 18091	K.LFIGGLSFETTDDSLR@.E	1798.89	0.0332638	2	CID	0.000576267	2.92113	0.388821	1181.23	2	18/30	total_chromatin
18111	K.LFIGGLSFETTDDSLR@.E	1798.89	0.0322872	2	CID	0.000484741	2.94162	0.454043	948.348	2	18/30	total_chromatin
18154 - 18156	K.LFIGGLSFETTDDSLR@.E	1798.89	0.0271603	2	CID	0.000229833	2.82969	0.202638	1225.8	2	18/30	total_chromatin
18179	K.LFIGGLSFETTDDSLR@.E	1798.89	0.0343624	2	CID	0.000135881	2.85617	0.394919	1198.9	2	18/30	total_chromatin
18220 - 18222	K.LFIGGLSFETTDDSLR@.E	1798.89	0.0348507	2	CID	0.000367068	3.07552	0.372898	1140.4	2	18/30	total_chromatin
18258	K.LFIGGLSFETTDDSLR@.E	1798.89	0.0330197	2	CID	0.000735983	3.26998	0.446628	947.436	2	18/30	total_chromatin
18286 - 18288	K.LFIGGLSFETTDDSLR@.E	1798.89	0.0333859	2	CID	0.000227163	3.00593	0.388723	1188.14	2	18/30	total_chromatin
18323	K.LFIGGLSFETTDDSLR@.E	1798.89	0.0398556	2	CID	0.000129509	2.81001	0.38915	1305.4	2	18/30	total_chromatin
18354 - 18355	K.LFIGGLSFETTDDSLR@.E	1798.89	0.0325314	2	CID	0.000913364	2.55218	0.359187	1171.11	2	18/30	total_chromatin
18364	K.LFIGGLSFETTDDSLR@.E	1798.89	0.0375363	2	CID	0.000160687	3.05422	0.439795	1213.33	2	18/30	total_chromatin
18389	K.LFIGGLSFETTDDSLR@.E	1798.89	0.038757	2	CID	0.000541023	2.90777	0.394066	1208.1	2	18/30	total_chromatin
18418 - 18419	K.LFIGGLSFETTDDSLR@.E	1798.89	0.0364376	2	CID	0.000292883	2.42261	0.408706	1162.74	2	18/30	total_chromatin
18429	K.LFIGGLSFETTDDSLR@.E	1798.89	0.0354611	2	CID	0.00029261	2.68973	0.407051	1051.75	2	17/30	total_chromatin
18459	K.LFIGGLSFETTDDSLR@.E	1798.89	0.0413205	2	CID	0.000278192	2.88035	0.437877	1202.09	2	18/30	total_chromatin
18484 - 18485	K.LFIGGLSFETTDDSLR@.E	1798.89	0.0287472	2	CID	0.000255564	2.44936	0.415906	1191.74	2	17/30	total_chromatin
18495	K.LFIGGLSFETTDDSLR@.E	1798.89	0.0408322	2	CID	0.00021271	2.9848	0.48179	1239.47	2	18/30	total_chromatin
18530	K.LFIGGLSFETTDDSLR@.E	1798.89	0.0399777	2	CID	0.0014881	2.63469	0.197802	1178.42	2	18/30	total_chromatin
18550 - 18551	K.LFIGGLSFETTDDSLR@.E	1798.89	0.0321652	2	CID	0.000210949	2.94756	0.460227	1201.9	2	18/30	total_chromatin
18562	K.LFIGGLSFETTDDSLR@.E	1798.89	0.0374142	2	CID	0.00114703	2.91188	0.387428	1192.45	2	18/30	total_chromatin
18607	K.LFIGGLSFETTDDSLR@.E	1798.89	0.0410763	2	CID	0.000707727	2.87665	0.437665	1214.7	2	18/30	total_chromatin
18616 - 18617	K.LFIGGLSFETTDDSLR@.E	1798.89	0.0392453	2	CID	0.000123637	2.92719	0.375002	1199.13	2	18/30	total_chromatin
18638	K.LFIGGLSFETTDDSLR@.E	1798.89	0.0391232	2	CID	0.00113602	2.81947	0.391555	1324.69	2	18/30	total_chromatin
18673	K.LFIGGLSFETTDDSLR@.E	1798.89	0.0374142	2	CID	0.000184433	2.94437	0.431577	1216.84	2	18/30	total_chromatin
18682 - 18683	K.LFIGGLSFETTDDSLR@.E	1798.89	0.0327755	2	CID	0.000218064	2.68764	0.398482	1189	2	18/30	total_chromatin
18704	K.LFIGGLSFETTDDSLR@.E	1798.89	0.0382687	2	CID	0.000299458	2.72286	0.419616	1204.33	2	18/30	total_chromatin
18741	K.LFIGGLSFETTDDSLR@.E	1798.89	0.0339962	2	CID	0.000464924	2.94414	0.442355	1201.61	2	18/30	total_chromatin
18748 - 18749	K.LFIGGLSFETTDDSLR@.E	1798.89	0.0358273	2	CID	0.000296292	2.71927	0.382773	1080.4	2	17/30	total_chromatin
18770	K.LFIGGLSFETTDDSLR@.E	1798.89	0.0379025	2	CID	0.000612233	2.76799	0.3556	1204.7	2	18/30	total_chromatin
18807	K.LFIGGLSFETTDDSLR@.E	1798.89	0.040466	2	CID	0.000795145	2.61739	0.447547	1252.39	2	18/30	total_chromatin
18814 - 18815	K.LFIGGLSFETTDDSLR@.E	1798.89	0.0365597	2	CID	0.00103449	2.47149	0.348897	1003.83	2	17/30	total_chromatin
18837	K.LFIGGLSFETTDDSLR@.E	1798.89	0.0347287	2	CID	0.000570223	3.28574	0.396567	1343.13	2	18/30	total_chromatin
18882 - 18883	K.LFIGGLSFETTDDSLR@.E	1798.89	0.0377804	2	CID	0.000255474	2.39758	0.196812	1072.59	2	17/30	total_chromatin
18922	K.LFIGGLSFETTDDSLR@.E	1798.89	0.03363	2	CID	0.000559207	2.77488	0.483015	1226.65	2	18/30	total_chromatin
18949 - 18950	K.LFIGGLSFETTDDSLR@.E	1798.89	0.0326535	2	CID	7.50365e-05	2.34126	0.461659	1012.54	2	17/30	total_chromatin
18984	K.LFIGGLSFETTDDSLR@.E	1798.89	0.0330197	2	CID	0.00124516	2.46417	0.523645	1197.54	2	18/30	total_chromatin
19006	K.LFIGGLSFETTDDSLR@.E	1798.89	0.0359494	2	CID	0.000141312	2.56646	0.221576	1278.69	2	18/30	total_chromatin
19016 - 19017	K.LFIGGLSFETTDDSLR@.E	1798.89	0.0350949	2	CID	0.000510743	2.51613	0.445103	1042.51	2	17/30	total_chromatin
19046	K.LFIGGLSFETTDDSLR@.E	1798.89	0.0333859	2	CID	0.000322131	2.46611	0.319057	1203.63	2	18/30	total_chromatin
19075	K.LFIGGLSFETTDDSLR@.E	1798.89	0.0377804	2	CID	0.00101335	2.56499	0.478497	1176.73	2	18/30	total_chromatin
19078 - 19079	K.LFIGGLSFETTDDSLR@.E	1798.89	0.0320431	2	CID	0.000403635	2.15201	0.337927	1136.53	2	18/30	total_chromatin
19115	K.LFIGGLSFETTDDSLR@.E	1798.89	0.0360714	2	CID	7.18845e-05	2.4586	0.486069	1239.58	2	18/30	total_chromatin
19149	K.LFIGGLSFETTDDSLR@.E	1798.89	0.0369259	2	CID	0.000360381	2.23911	0.447111	1281.95	2	18/30	total_chromatin
19196	K.LFIGGLSFETTDDSLR@.E	1798.89	0.0325314	2	CID	0.000410778	2.71887	0.405109	1223.73	2	18/30	total_chromatin
19213 - 19216	K.LFIGGLSFETTDDSLR@.E	1798.89	0.0311886	2	CID	0.000453367	2.58064	0.484276	1160.17	2	18/30	total_chromatin
19274 - 19277	K.LFIGGLSFETTDDSLR@.E	1798.89	0.0363969	2	CID	0.00100279	2.44792	0.404744	1203.59	2	18/30	total_chromatin
19280	K.LFIGGLSFETTDDSLR@.E	1798.89	0.0363156	2	CID	0.000229089	3.01268	0.460194	1113.84	2	17/30	total_chromatin
19343 - 19344	K.LFIGGLSFETTDDSLR@.E	1798.89	0.0342404	2	CID	0.00073364	2.57457	0.484788	1060.48	2	17/30	total_chromatin
19348	K.LFIGGLSFETTDDSLR@.E	1798.89	0.0342404	2	CID	0.000458744	3.05781	0.385623	1073.91	2	17/30	total_chromatin
19408 - 19409	K.LFIGGLSFETTDDSLR@.E	1798.89	0.035339	2	CID	0.000130725	2.79984	0.208391	1094.56	2	17/30	total_chromatin
19412	K.LFIGGLSFETTDDSLR@.E	1798.89	0.035339	2	CID	0.000532801	2.34943	0.415957	1063.65	2	17/30	total_chromatin
19416	K.LFIGGLSFETTDDSLR@.E	1798.89	0.035339	2	CID	0.00140854	2.90329	0.507764	1063.35	2	17/30	total_chromatin
19476 - 19477	K.LFIGGLSFETTDDSLR@.E	1798.89	0.0307003	2	CID	0.000113729	2.58496	0.388526	1066.72	2	17/30	total_chromatin
19480	K.LFIGGLSFETTDDSLR@.E	1798.89	0.0307003	2	CID	0.00021579	2.33002	0.389808	1209.49	2	18/30	total_chromatin
19527	K.LFIGGLSFETTDDSLR@.E	1798.89	0.0383908	2	CID	0.000170977	2.46248	0.43261	1233.66	2	18/30	total_chromatin
19541	K.LFIGGLSFETTDDSLR@.E	1798.89	0.0298458	2	CID	0.000931167	3.07589	0.367974	1213.05	2	18/30	total_chromatin
19543	K.LFIGGLSFETTDDSLR@.E	1798.89	0.0298458	2	CID	0.000364212	2.65245	0.393543	1068.95	2	17/30	total_chromatin
19556	K.LFIGGLSFETTDDSLR@.E	1798.89	0.0354611	2	CID	0.000616802	2.38737	0.228318	1259.19	2	18/30	total_chromatin
19586	K.LFIGGLSFETTDDSLR@.E	1798.89	0.0385128	2	CID	0.00171361	2.47221	0.342201	1211.11	2	18/30	total_chromatin
19606 - 19607	K.LFIGGLSFETTDDSLR@.E	1798.89	0.0333859	2	CID	0.000341255	2.75515	0.464676	1062.64	2	17/30	total_chromatin
19619	K.LFIGGLSFETTDDSLR@.E	1798.89	0.0321652	2	CID	0.000306308	2.82968	0.455989	1083.73	2	17/30	total_chromatin
19672 - 19673	K.LFIGGLSFETTDDSLR@.E	1798.89	0.033508	2	CID	0.000202257	2.59104	0.392898	1012.74	2	17/30	total_chromatin
19683	K.LFIGGLSFETTDDSLR@.E	1798.89	0.0369259	2	CID	0.00065198	3.35279	0.429798	1085.8	2	18/30	total_chromatin
19740	K.LFIGGLSFETTDDSLR@.E	1798.89	0.0399777	2	CID	0.000353723	2.47239	0.216468	1017.82	2	17/30	total_chromatin
19749	K.LFIGGLSFETTDDSLR@.E	1798.89	0.0342404	2	CID	0.000932423	2.79772	0.34114	843.949	2	15/30	total_chromatin
19804 - 19805	K.LFIGGLSFETTDDSLR@.E	1798.89	0.0374142	2	CID	0.000234735	2.92088	0.199932	1097.8	2	18/30	total_chromatin
19820	K.LFIGGLSFETTDDSLR@.E	1798.89	0.0418087	2	CID	0.000407938	2.64852	0.507371	1193.54	2	18/30	total_chromatin
19878	K.LFIGGLSFETTDDSLR@.E	1798.89	0.0347287	2	CID	0.000212084	2.44553	0.516943	1177.3	2	18/30	total_chromatin
19895	K.LFIGGLSFETTDDSLR@.E	1798.89	0.0333859	2	CID	0.000367258	2.37598	0.534789	1065.33	2	17/30	total_chromatin
19917	K.LFIGGLSFETTDDSLR@.E	1798.89	0.0396115	2	CID	0.0014023	2.48694	0.452999	1209.24	2	18/30	total_chromatin
19954	K.LFIGGLSFETTDDSLR@.E	1798.89	0.0350949	2	CID	0.000672906	2.38236	0.394875	1157.49	2	18/30	total_chromatin
19997	K.LFIGGLSFETTDDSLR@.E	1798.89	0.0322872	2	CID	2.04354e-05	2.16903	0.496929	481.066	2	12/30	total_chromatin
20032	K.LFIGGLSFETTDDSLR@.E	1798.89	0.0379025	2	CID	6.19445e-05	2.47134	0.166406	805.517	2	15/30	total_chromatin
20064	K.LFIGGLSFETTDDSLR@.E	1798.89	0.0342404	2	CID	0.000713686	2.1498	0.489182	389.856	2	11/30	total_chromatin
20079	K.LFIGGLSFETTDDSLR@.E	1798.89	0.0352169	2	CID	0.000315858	2.6689	0.490643	994.165	2	17/30	total_chromatin
20246 - 20247	K.LFIGGLSFETTDDSLR@.E	1798.89	0.040466	2	CID	0.000174213	2.43152	0.516047	818.311	2	16/30	total_chromatin
20429	K.LFIGGLSFETTDDSLR@.E	1798.89	0.0298458	2	CID	0.00023227	2.43463	0.401312	991.488	2	17/30	total_chromatin
20811	K.LFIGGLSFETTDDSLR@.E	1798.89	0.0234982	2	CID	0.000625179	2.50635	0.39569	926.788	2	16/30	total_chromatin
20834	K.LFIGGLSFETTDDSLR@.E	1798.89	0.0331417	2	CID	0.000761172	2.28804	0.309898	1077.69	2	17/30	total_chromatin
20873 - 20874	K.LFIGGLSFETTDDSLR@.E	1798.89	0.0337521	2	CID	0.00014405	2.52913	0.382144	1161.57	2	18/30	total_chromatin
21117 - 21118	K.LFIGGLSFETTDDSLR@.E	1798.89	0.0302121	2	CID	0.000932423	2.39063	0.467913	1043.21	2	17/30	total_chromatin
21184 - 21185	K.LFIGGLSFETTDDSLR@.E	1798.89	0.0429074	2	CID	0.000155579	2.07831	0.393919	788.405	2	15/30	total_chromatin
21250	K.LFIGGLSFETTDDSLR@.E	1798.89	0.0342404	2	CID	0.000266478	2.01978	0.436335	940.463	2	16/30	total_chromatin
21318	K.LFIGGLSFETTDDSLR@.E	1798.89	0.0354611	2	CID	0.000381162	2.85647	0.498567	1161.63	2	17/30	total_chromatin
21320	K.LFIGGLSFETTDDSLR@.E	1798.89	0.0354611	2	CID	0.000616369	2.05805	0.373873	1161.67	2	18/30	total_chromatin
21386	K.LFIGGLSFETTDDSLR@.E	1798.89	0.0242306	2	CID	0.000703906	2.66695	0.249466	1064.41	2	17/30	total_chromatin
21446 - 21447	K.LFIGGLSFETTDDSLR@.E	1798.89	0.0371701	2	CID	0.000396517	2.58278	0.438151	1026.77	2	17/30	total_chromatin
21450	K.LFIGGLSFETTDDSLR@.E	1798.89	0.0371701	2	CID	0.000150178	2.4837	0.445378	1199.91	2	18/30	total_chromatin
21536	K.LFIGGLSFETTDDSLR@.E	1798.89	0.0327755	2	CID	2.54923e-05	2.48963	0.254239	1183.14	2	18/30	total_chromatin
21539	K.LFIGGLSFETTDDSLR@.E	1798.89	0.0327755	2	CID	3.67305e-05	2.32636	0.409737	1029.1	2	17/30	total_chromatin
21571	K.LFIGGLSFETTDDSLR@.E	1798.89	0.0341183	2	CID	0.00021475	2.86188	0.450684	1257.56	2	18/30	total_chromatin
21603 - 21604	K.LFIGGLSFETTDDSLR@.E	1798.89	0.0274044	2	CID	0.000116607	2.68797	0.45725	1358.4	2	18/30	total_chromatin
21677	K.LFIGGLSFETTDDSLR@.E	1798.89	0.0382687	2	CID	0.000221792	2.61065	0.406125	1169.75	2	18/30	total_chromatin
21740	K.LFIGGLSFETTDDSLR@.E	1798.89	0.0253292	2	CID	8.94042e-05	2.28723	0.462859	1172.3	2	18/30	total_chromatin
21742	K.LFIGGLSFETTDDSLR@.E	1798.89	0.0253292	2	CID	0.000390068	2.25563	0.42369	1375.31	2	19/30	total_chromatin
21809	K.LFIGGLSFETTDDSLR@.E	1798.89	0.026672	2	CID	0.000547397	2.4903	0.381693	906.033	2	16/30	total_chromatin
21815	K.LFIGGLSFETTDDSLR@.E	1798.89	0.026672	2	CID	0.000199252	2.38648	0.37423	1061.45	2	17/30	total_chromatin
21891	K.LFIGGLSFETTDDSLR@.E	1798.89	0.0322872	2	CID	0.000258256	2.61532	0.463599	1066.55	2	17/30	total_chromatin
21989	K.LFIGGLSFETTDDSLR@.E	1798.89	0.0338742	2	CID	0.000753273	2.30934	0.366023	1139.08	2	18/30	total_chromatin
22035	K.LFIGGLSFETTDDSLR@.E	1798.89	0.0447384	2	CID	0.00138793	2.52284	0.432491	1012.35	2	17/30	total_chromatin
22051	K.LFIGGLSFETTDDSLR@.E	1798.89	0.0287472	2	CID	0.000232493	2.63479	0.441797	1203.57	2	18/30	total_chromatin
22120	K.LFIGGLSFETTDDSLR@.E	1798.89	0.031921	2	CID	0.000456656	2.6237	0.354868	1361.59	2	19/30	total_chromatin
22167	K.LFIGGLSFETTDDSLR@.E	1798.89	0.0294796	2	CID	0.000892997	2.35532	0.450963	1131.01	2	18/30	total_chromatin
22181	K.LFIGGLSFETTDDSLR@.E	1798.89	0.0292355	2	CID	0.00031821	2.58878	0.453645	1204.61	2	18/30	total_chromatin
22237	K.LFIGGLSFETTDDSLR@.E	1798.89	0.0298458	2	CID	0.00020355	2.43626	0.376012	1046.41	2	17/30	total_chromatin
22607	K.LFIGGLSFETTDDSLR@.E	1798.89	0.0177609	2	CID	0.000844724	2.40313	0.440989	1199.23	2	18/30	total_chromatin
22677	K.LFIGGLSFETTDDSLR@.E	1798.89	0.0314328	2	CID	0.000258302	2.58818	0.486325	995.788	2	16/30	total_chromatin
22679	K.LFIGGLSFETTDDSLR@.E	1798.89	0.0314328	2	CID	0.000972219	2.61975	0.45287	1207.8	2	18/30	total_chromatin
22746	K.LFIGGLSFETTDDSLR@.E	1798.89	0.0270382	2	CID	0.000778787	2.24492	0.270177	1174.92	2	18/30	total_chromatin
22748	K.LFIGGLSFETTDDSLR@.E	1798.89	0.0270382	2	CID	0.000252746	2.50585	0.464166	710.835	2	15/30	total_chromatin
22824	K.LFIGGLSFETTDDSLR@.E	1798.89	0.0419308	2	CID	0.000437663	2.31933	0.269488	892.682	2	17/30	total_chromatin
22922 - 22923	K.LFIGGLSFETTDDSLR@.E	1798.89	0.0436398	2	CID	0.000465893	2.78621	0.246653	1085.71	2	17/30	total_chromatin
23003	K.LFIGGLSFETTDDSLR@.E	1798.89	0.0302121	2	CID	6.00307e-05	2.28023	0.274356	1243.05	2	19/30	total_chromatin
23313	K.LFIGGLSFETTDDSLR@.E	1798.89	0.0270382	2	CID	0.00026671	2.71273	0.149201	1032.59	2	17/30	total_chromatin
23315	K.LFIGGLSFETTDDSLR@.E	1798.89	0.0270382	2	CID	3.83145e-05	2.06345	0.512992	567.655	2	13/30	total_chromatin
23384	K.LFIGGLSFETTDDSLR@.E	1798.89	0.033508	2	CID	0.000360381	2.28597	0.206289	858.092	2	18/30	total_chromatin
23387	K.LFIGGLSFETTDDSLR@.E	1798.89	0.033508	2	CID	6.70588e-05	2.916	0.418386	964.587	2	16/30	total_chromatin
23572	K.LFIGGLSFETTDDSLR@.E	1798.89	0.0309445	2	CID	0.000284186	2.43531	0.452862	915.837	2	16/30	total_chromatin
23577	K.LFIGGLSFETTDDSLR@.E	1798.89	0.0324093	2	CID	0.000797699	2.1859	0.245237	782.269	2	17/30	total_chromatin
23640	K.LFIGGLSFETTDDSLR@.E	1798.89	0.0292355	2	CID	0.000204393	2.4728	0.218024	1058.45	2	18/30	total_chromatin
23666	K.LFIGGLSFETTDDSLR@.E	1798.89	0.0342404	2	CID	0.00155776	2.71654	0.282113	970.921	2	17/30	total_chromatin
18344	K.LFIGGLSFETTDDSLR@.E	1798.89	0.0360714	2	CID	0.000494666	2.69748	0.16791	1246.7	2	18/30	total_chromatin
18574	K.LFIGGLSFETTDDSLR@.E	1798.89	0.0350949	2	CID	0.000778747	2.03057	0.0119242	441.731	2	14/30	total_chromatin
13279	K.R#AVSREDSVK.P	1160.64	0.0241905	2	CID	0.408355	2.12952	0.439629	202.8	9	9/18	total_chromatin
13311	K.R#AVSREDSVK.P	1160.64	0.025045	2	CID	0.0296679	2.12965	0.439247	199.597	6	9/18	total_chromatin
13361	K.R#AVSREDSVK.P	1160.64	0.025167	2	CID	0.0977987	2.04109	0.486711	161.447	16	8/18	total_chromatin
18032	R.KLFIGGLSFETTDDSLR@.E	1926.99	0.0336377	2	CID	0.0146126	2.64739	0.316637	974.349	3	18/32	total_chromatin
18043	R.KLFIGGLSFETTDDSLR@.E	1926.99	0.0318067	2	CID	0.0012278	2.40501	0.397121	1091.38	3	19/32	total_chromatin
19567 - 19568	K.LFIGGLSFETTDDSLR@.E	1798.89	0.0321652	2	CID	0.00102375	2.59025	0.408882	967.83	2	16/30	total_chromatin
19572	K.LFIGGLSFETTDDSLR@.E	1798.89	0.0321652	2	CID	0.000421906	2.50876	0.477082	1235.36	2	18/30	total_chromatin
19595	K.LFIGGLSFETTDDSLR@.E	1798.89	0.0316769	2	CID	0.00012714	3.01206	0.406842	1200.6	2	17/30	total_chromatin
19631 - 19632	K.LFIGGLSFETTDDSLR@.E	1798.89	0.0402218	2	CID	6.76002e-05	2.86026	0.456601	1194.08	2	18/30	total_chromatin
19664	K.LFIGGLSFETTDDSLR@.E	1798.89	0.0385128	2	CID	0.000422345	2.40258	0.504465	1273.88	2	18/30	total_chromatin
19725 - 19726	K.LFIGGLSFETTDDSLR@.E	1798.89	0.0415646	2	CID	0.000982004	2.36722	0.404227	1012.92	2	17/30	total_chromatin
19738	K.LFIGGLSFETTDDSLR@.E	1798.89	0.0399777	2	CID	0.00060587	2.66831	0.342881	1221.89	2	18/30	total_chromatin
19787 - 19788	K.LFIGGLSFETTDDSLR@.E	1798.89	0.0403439	2	CID	0.00064296	2.40319	0.236539	1132.64	2	17/30	total_chromatin
9673	R.KLFIGGLSFETTDDSLR@.E	1926.99	0.0443799	2	CID	0.000280391	2.00509	0.368167	826.043	3	17/32	salt_sup
9915	K.LFIGGLSFETTDDSLR@.E	1798.89	0.0470578	2	CID	0.000269459	2.11247	0.459505	1125.06	2	18/30	salt_sup
8990	R.KLFIGGLSFETTDDSLR@.E	1926.99	0.0430371	2	CID	0.00652883	2.54977	0.382159	924.391	3	18/32	salt_sup
8994	R.KLFIGGLSFETTDDSLR@.E	1926.99	0.0430371	2	CID	0.000581967	2.99968	0.401738	762.501	3	18/32	salt_sup
9135	K.LFIGGLSFETTDDSLR@.E	1798.89	0.0480343	2	CID	0.000195528	2.84352	0.442959	1037.91	2	17/30	salt_sup
9164	K.LFIGGLSFETTDDSLR@.E	1798.89	0.0505978	2	CID	0.000695161	2.0885	0.410707	1153.59	2	18/30	salt_sup
9686	K.LFIGGLSFETTDDSLR@.E	1798.89	0.0327755	2	CID	0.000336145	2.07059	0.492816	823.277	2	15/30	salt_sup
9449	R.KLFIGGLSFETTDDSLR@.E	1926.99	0.0381543	2	CID	0.000246837	2.58531	0.364904	1065.86	3	19/32	salt_sup
9600 - 9601	K.LFIGGLSFETTDDSLR@.E	1798.89	0.0515744	2	CID	0.000541023	3.03091	0.423369	1133.42	2	18/30	salt_sup
6056	K.R#AVSREDSVK.P	1160.64	0.0361534	2	CID	0.155806	2.15164	0.394641	241.657	6	10/18	salt_sup
8793	K.LFIGGLSFETTDDSLR@.E	1798.89	0.047424	2	CID	0.000583531	2.03809	0.512425	1018.56	2	17/30	salt_sup
8844	R.KLFIGGLSFETTDDSLR@.E	1926.99	0.0504834	2	CID	7.76703e-05	2.34466	0.518546	964.061	3	19/32	salt_pellet
8850	R.KLFIGGLSFETTDDSLR@.E	1926.99	0.0551087	3	CID	0.894275	2.6735	0.389412	365.037	2	21/64	salt_pellet
8759	R.KLFIGGLSFETTDDSLR@.E	1926.99	0.0464551	2	CID	2.8674e-05	2.427	0.500225	973.165	3	20/32	salt_pellet
8763	R.KLFIGGLSFETTDDSLR@.E	1926.99	0.0464551	2	CID	0.00028842	2.39544	0.472042	887.481	3	18/32	salt_pellet
8919	K.LFIGGLSFETTDDSLR@.E	1798.89	0.0538937	2	CID	0.00156686	2.89955	0.408071	956.202	2	17/30	salt_pellet
6624	K.LFIGGLSFETTDDSLR@.E	1798.89	0.0431515	2	CID	0.000130725	2.12209	0.241082	838.753	2	16/30	MNase_sup
7628	K.LFIGGLSFETTDDSLR@.E	1798.89	0.0309445	2	CID	0.000141773	2.00694	0.510202	670.081	2	14/30	MNase_pellet
8097	K.LFIGGLSFETTDDSLR@.E	1798.89	0.0307003	2	CID	0.000184972	2.08997	0.516289	1208.75	2	18/30	MNase_pellet
8057	R.KLFIGGLSFETTDDSLR@.E	1926.99	0.0241162	2	CID	2.66822e-05	2.42378	0.473433	935.822	3	18/32	MNase_pellet
8773	K.LFIGGLSFETTDDSLR@.E	1798.89	0.0244747	2	CID	0.000640629	2.12754	0.44076	1225.9	2	18/30	MNase_pellet
8778 - 8780	K.LFIGGLSFETTDDSLR@.E	1798.89	0.0273434	2	CID	0.000689275	2.33622	0.409262	1212.01	2	18/30	MNase_pellet
9417	K.LFIGGLSFETTDDSLR@.E	1798.89	0.0272824	2	CID	0.000981412	2.17032	0.381085	969.399	2	16/30	MNase_pellet
zinc finger protein 326 isoform 2 [Homo sapiens]						2.57601e-05	10.2447		43074.2	33946293	3 (3 0 0 0 0)
3353	K.STNVTVAAAR@GIK.R	1315.74	0.0372694	2	CID	0.00626202	2.76422	0.174567	401.223	1	14/24	total_chromatin
3363	K.STNVTVAAAR@GIK.R	1315.74	0.0395887	2	CID	4.98854e-05	2.9136	0.132818	697.207	1	14/24	total_chromatin
poly A binding protein, cytoplasmic 4 [Homo sapiens]						7.4748e-07	10.1743		70738.3	4504715	1 (1 0 0 0 0)
8761	R.AAVAAAAPR@AVAPYK.Y	1454.82	0.044256	2	CID	7.4748e-07	3.4869	0.514568	817.718	1	18/28	total_chromatin
4346	R.AAVAAAAPR@AVAPYK.Y	1454.82	0.0398615	2	CID	0.000425718	3.46577	0.431538	508.837	1	15/28	total_chromatin
4351	R.AAVAAAAPR@AVAPYK.Y	1454.82	0.0402277	2	CID	4.54487e-05	3.62958	0.497149	602.484	1	15/28	total_chromatin
DEAD box polypeptide 17 isoform p82 [Homo sapiens]						1.30802e-08	8.15531		80222.1	38201710	3 (0 3 0 0 0)
8026	K.LMQLVDHR@GGGGGGGGR#SR.Y	1908.96	-0.0692734	2	CID	0.226813	2.38218	0.546361	89.1197	31	8/36	salt_sup
9252	K.LFIGGLSFETTDDSLR@.E	1798.89	0.0452267	2	CID	1.69944e-05	3.82007	0.191802	845.269	2	16/30	total_chromatin
heterogeneous nuclear ribonucleoprotein A1 isoform a [Homo sapiens]						4.05404e-05	34.2174		34175.2	4504445	25 (8 4 11 2 0)
3673	R.GGNFSGRGGFGGSR@.G	1340.61	0.0326549	2	CID	0.99992	2.25312	0.362756	51.4047	37	8/26	total_chromatin
3711	R.GGNFSGR@GGFGGSR.G	1340.61	0.0327769	2	CID	5.24387e-05	3.12361	0.279826	375.6	1	16/26	total_chromatin
3737	R.GGNFSGR@GGFGGSR.G	1340.61	0.0302135	2	CID	4.95231e-05	2.59046	0.296247	365.265	1	16/26	total_chromatin
3777	R.GGNFSGR@GGFGGSR.G	1340.61	0.0265514	2	CID	0.00986063	2.99886	0.276254	322.531	1	15/26	total_chromatin
3777	R.GGNFSGRGGFGGSR@.G	1340.61	0.0265514	2	CID	1	2.11239	0.324837	39.7691	102	7/26	total_chromatin
3804	R.GGNFSGR@GGFGGSR.G	1340.61	0.0308238	2	CID	7.60724e-05	3.11726	0.27824	295.752	1	15/26	total_chromatin
3846	R.GGNFSGR@GGFGGSR.G	1340.61	0.0331432	2	CID	0.000656691	2.83514	0.266187	355.958	1	16/26	total_chromatin
3846	R.GGNFSGRGGFGGSR@.G	1340.61	0.0331432	2	CID	0.981852	2.06754	0.330152	53.8022	48	8/26	total_chromatin
7401	R.SGSGNFGGGR@GGGFGGNDNFGR.G	2058.88	0.0379747	3	CID	4.05404e-05	4.05692	0.455995	617.017	1	28/84	total_chromatin
6196	R.GGNFSGR@GGFGGSR.G	1340.61	0.024232	2	CID	8.54178e-05	2.65762	0.243612	361.812	1	16/26	total_chromatin
9227	R.SGSGNFGGGR@GGGFGGNDNFGR.G	2058.88	0.0308335	3	CID	1.63626e-08	2.95947	0.512318	844.722	1	31/84	total_chromatin
16407	K.VDGR#VVEPKR@AVSR@.E	1637.92	0.0138279	2	CID	0.999588	2.11897	0.457504	87.9455	6	8/26	total_chromatin
7267	R.GGNFSGR@GGFGGSR.G	1340.61	0.0258189	2	CID	3.14418e-05	2.63875	0.335002	305.675	1	15/26	total_chromatin
7279	R.GGNFSGR@GGFGGSR.G	1340.61	0.0216685	2	CID	5.48834e-05	2.73957	0.211229	242.354	1	14/26	total_chromatin
7286	R.GGNFSGR@GGFGGSR.G	1340.61	0.0210582	2	CID	3.79584e-05	3.01835	0.219211	318.066	1	15/26	total_chromatin
7300	R.GGNFSGR@GGFGGSR.G	1340.61	0.019824	3	CID	0.000492839	2.73945	0.438156	652.348	1	22/52	total_chromatin
7330 - 7331	R.GGNFSGR@GGFGGSR.G	1340.61	0.0204478	2	CID	3.19465e-05	2.54074	0.0486905	286.351	1	14/26	total_chromatin
7341	R.GGNFSGR@GGFGGSR.G	1340.61	0.0213804	3	CID	0.000390643	2.64824	0.398277	631.271	1	21/52	total_chromatin
7343	R.GGNFSGR@GGFGGSR.G	1340.61	0.0215465	2	CID	0.000218176	2.38915	0.144642	350.5	1	16/26	total_chromatin
9920	R.SGSGNFGGGR#GGGFGGNDNFGR.G	2044.9	-0.000624564	3	CID	6.21349e-08	4.29806	0.511205	843.916	1	31/84	total_chromatin
10019	R.SGSGNFGGGR@GGGFGGNDNFGR.G	2058.88	0.0352281	3	CID	7.01813e-09	3.41221	0.414503	663.397	1	28/84	total_chromatin
10026	R.SGSGNFGGGR@GGGFGGNDNFGR.G	2058.88	0.0337632	3	CID	3.96931e-08	3.22876	0.344475	543.682	1	26/84	total_chromatin
9924	R.SGSGNFGGGR@GGGFGGNDNFGR.G	2058.88	0.0255235	3	CID	2.69997e-07	3.65703	0.556486	439.19	1	24/84	total_chromatin
6179	R.SGSGNFGGGR@GGGFGGNDNFGR.G	2058.88	0.0442002	3	CID	0.000305277	2.77908	0.451537	522.154	1	25/84	total_chromatin
6183	R.SGSGNFGGGR@GGGFGGNDNFGR.G	2058.88	0.0442002	3	CID	6.1081e-06	3.04727	0.292842	437.664	1	24/84	total_chromatin
4742	R.GGNFSGR@GGFGGSR.G	1340.61	0.0413219	2	CID	0.000119935	2.40797	0.125669	358.752	1	15/26	total_chromatin
6121	R.SGSGNFGGGR@GGGFGGNDNFGR.G	2058.88	0.0480455	3	CID	6.42633e-06	2.92598	0.442283	468.883	1	25/84	total_chromatin
5551	R.SGSGNFGGGR@GGGFGGNDNFGR.G	2058.88	0.0449327	3	CID	9.11637e-05	2.7841	0.507742	534.171	1	25/84	salt_sup
6084	R.SGSGNFGGGR@GGGFGGNDNFGR.G	2058.88	0.0416368	3	CID	2.83971e-07	3.34807	0.451187	437.496	1	24/84	salt_sup
3723	R.GGNFSGR@GGFGGSR.G	1340.61	0.0361204	3	CID	0.00026734	2.56177	0.396028	491.494	1	18/52	salt_sup
5209	R.SGSGNFGGGR#GGGFGGNDNFGR.G	2044.9	0.00999555	3	CID	4.31078e-06	2.71064	0.473602	444.026	1	24/84	salt_sup
5280	R.SGSGNFGGGR@GGGFGGNDNFGR.G	2058.88	0.0410874	3	CID	2.47911e-06	2.56098	0.16894	352.594	1	22/84	salt_sup
4694	R.SGSGNFGGGR@GGGFGGNDNFGR.G	2058.88	0.0322984	3	CID	8.06472e-09	2.77736	0.495781	599.465	1	27/84	salt_sup
4702	R.SGSGNFGGGR@GGGFGGNDNFGR.G	2058.88	0.028087	3	CID	7.81749e-09	3.08842	0.576741	801.458	1	30/84	salt_pellet
6465	R.SHFEQWGTLTDCVVM*R#DPNTK.R	2551.17	-0.00977645	3	CID	0.000134152	2.79853	0.0259394	366.077	1	22/80	salt_pellet
6471	R.SHFEQWGTLTDCVVM*R#DPNTK.R	2551.17	-0.00648055	3	CID	0.000978617	2.61019	0.169848	310.584	1	21/80	salt_pellet
eukaryotic translation elongation factor 1 alpha 1 [Homo sapiens]						1.07121e-06	28.2687		50109.2	4503471	6 (4 2 0 0 0)
20444	K.DGNASGTTLLEALDCILPPTR#PTDKPLR.L	3035.58	0.008052	3	CID	8.35436e-05	3.80264	0.170119	215.717	1	17/108	total_chromatin
16412	R.EHALLAYTLGVKQLIVGVNKM*DSTEPPYSQKR@.Y	3629.9	0.0417392	5	CID	0.000359254	3.56451	0.471096	615.237	1	42/248	total_chromatin
19004	R.KDGNASGTTLLEALDCILPPTR#PTDKPLR.L	3163.68	0.00719176	4	CID	0.000554464	3.31182	0.330219	226.743	1	30/168	total_chromatin
19012	R.KDGNASGTTLLEALDCILPPTR#PTDKPLR.L	3163.68	0.00108825	4	CID	0.0385276	3.49061	0.234698	156.664	1	27/168	total_chromatin
19065	R.KDGNASGTTLLEALDCILPPTR#PTDKPLR.L	3163.68	0.0140277	4	CID	0.00117607	4.04891	0.347543	227.194	1	31/168	total_chromatin
19104	R.KDGNASGTTLLEALDCILPPTR#PTDKPLR.L	3163.68	0.0135394	4	CID	0.0130259	3.39632	0.308879	188.874	1	29/168	total_chromatin
19132	R.KDGNASGTTLLEALDCILPPTR#PTDKPLR.L	3163.68	0.00597106	4	CID	0.00145834	3.30463	0.281841	163.87	1	27/168	total_chromatin
20218	K.DGNASGTTLLEALDCILPPTR#PTDKPLR.L	3035.58	-0.00165259	3	CID	0.000487662	3.47969	0.098089	260.015	1	18/108	total_chromatin
20223	K.DGNASGTTLLEALDCILPPTR#PTDKPLR.L	3035.58	0.00915063	3	CID	8.48419e-06	3.71019	0.148465	330.808	1	20/108	total_chromatin
20249	K.DGNASGTTLLEALDCILPPTR#PTDKPLR.L	3035.58	0.00860132	3	CID	0.000235493	3.85489	0.145082	319.439	1	20/108	total_chromatin
10335	K.DGNASGTTLLEALDCILPPTR#PTDKPLR.L	3035.58	0.0258132	3	CID	6.60523e-06	3.54909	0.110947	238.805	1	17/108	total_chromatin
10565	R.KDGNASGTTLLEALDCILPPTR#PTDKPLR.L	3163.68	0.0403949	4	CID	0.000845335	3.49923	0.294372	196.386	1	31/168	total_chromatin
10644	K.DGNASGTTLLEALDCILPPTR#PTDKPLR.L	3035.58	0.0199539	3	CID	1.41899e-05	3.54074	0.0952894	328.019	1	19/108	total_chromatin
9907	R.KDGNASGTTLLEALDCILPPTR#PTDKPLR.L	3163.68	0.0352679	4	CID	6.58495e-05	3.00107	0.374763	312.638	1	33/168	total_chromatin
9919	R.KDGNASGTTLLEALDCILPPTR#PTDKPLR.L	3163.68	0.0292389	3	CID	1.55129e-05	3.37307	0.319401	527.019	1	26/112	salt_sup
9255	R.KDGNASGTTLLEALDCILPPTR#PTDKPLR.L	3163.68	0.00475036	4	CID	0.22791	3.04566	0.386096	121.011	6	22/168	salt_sup
9790	K.DGNASGTTLLEALDCILPPTR#PTDKPLR.L	3035.58	-0.00952613	3	CID	5.47737e-06	3.06516	0.0960709	242.529	1	16/108	salt_sup
9439	K.DGNASGTTLLEALDCILPPTR#PTDKPLR.L	3035.58	-0.0146531	3	CID	1.81315e-05	2.52072	0.113825	318.281	1	20/108	salt_sup
9448	K.DGNASGTTLLEALDCILPPTR#PTDKPLR.L	3035.58	-0.0141038	3	CID	4.8584e-05	2.83594	0.144799	353.732	1	21/108	salt_sup
9378	K.DGNASGTTLLEALDCILPPTR#PTDKPLR.L	3035.58	-0.00604712	3	CID	4.05201e-06	2.62693	0.121859	267.899	1	19/108	MNase_pellet
9385	K.DGNASGTTLLEALDCILPPTR#PTDKPLR.L	3035.58	-0.0020188	3	CID	5.56054e-05	3.43512	0.0975772	295.441	1	19/108	MNase_pellet
9865	K.DGNASGTTLLEALDCILPPTR#PTDKPLR.L	3035.58	0.00420678	3	CID	4.21431e-06	2.67115	0.134267	220.31	1	16/108	MNase_pellet
PREDICTED: hypothetical protein [Homo sapiens]						3.07145e-05	24.1372		10326.2	113424687	12 (4 4 4 0 0)
11443	-.MVLFVQVASRR@.A	1375.75	-0.00301951	2	CID	0.0289038	2.51234	0.0341219	270.912	4	11/20	MNase_pellet
11443	-.MVLFVQVASR@R.A	1375.75	-0.00301951	2	CID	0.0289038	2.42661	0.100123	278.95	3	11/20	MNase_pellet
11446	-.MVLFVQVASR@R.A	1375.75	-0.00301951	2	CID	3.07145e-05	2.50687	0.100597	243.277	4	10/20	total_chromatin
11461	-.MVLFVQVASRR@.A	1375.75	0.00137503	2	CID	0.0201858	2.67798	0.0244854	238.439	4	10/20	total_chromatin
11461	-.MVLFVQVASR@R.A	1375.75	0.00137503	2	CID	0.0201858	2.61241	0.0856304	246.252	3	10/20	total_chromatin
11508 - 11509	-.MVLFVQVASRR@.A	1375.75	-0.000700169	2	CID	0.00273665	2.74331	0.0418829	201.115	7	9/20	total_chromatin
11508 - 11509	-.MVLFVQVASR@R.A	1375.75	-0.000700169	2	CID	0.00273665	2.62842	0.105011	213.933	5	9/20	total_chromatin
Ras-GTPase-activating protein SH3-domain-binding protein [Homo sapiens]						1.28336e-05	10.2893		52132.1	5031703	2 (2 0 0 0 0)
7079	K.PGFGVGR@GLAPR.Q	1211.67	0.0354474	3	CID	1.28336e-05	2.82261	0.224846	684.139	1	22/44	total_chromatin
7091	K.PGFGVGR@GLAPR.Q	1211.67	0.0315241	2	CID	0.815126	2.38329	0.13067	172.133	2	11/22	total_chromatin
4652	R.GPGGPR@GGLGGGMR.G	1253.62	0.0387209	2	CID	0.0129331	2.74154	0.373175	132.844	1	11/26	total_chromatin
4692	R.GPGGPR@GGLGGGMR.G	1253.62	0.0391042	3	CID	6.33206e-06	2.83106	0.438476	542.271	1	26/52	total_chromatin
6484	K.PGFGVGR@GLAPR.Q	1211.67	0.031402	2	CID	0.187335	2.21083	0.221705	207.876	1	12/22	total_chromatin
6494	R.GPPR@GGMVQKPGFGVGR@GLAPR.Q	2247.2	0.0648008	4	CID	0.00297205	3.49657	0.0450236	243.648	2	27/126	total_chromatin
6494	R.GPPR@GGMVQKPGFGVGRGLAPR@.Q	2247.2	0.0648008	4	CID	0.575925	3.33914	0.156748	255.436	1	28/126	salt_sup
6517	R.GPPR@GGMVQKPGFGVGR@GLAPR.Q	2247.2	0.0616404	3	CID	0.0134988	3.11255	0.253014	242.205	1	22/84	salt_sup
poly(A) binding protein, cytoplasmic 1 [Homo sapiens]						2.55897e-08	10.2884		70626	46367787	1 (1 0 0 0 0)
7667	R.VANTSTQTMGPR@PAAAAAAATPAVR.T	2409.24	0.0315389	3	CID	2.55897e-08	4.63178	0.499235	1610.47	1	32/96	salt_sup
6277	R.VANTSTQTMGPR@PAAAAAAATPAVR.T	2409.24	0.0283174	2	CID	3.02985e-05	2.49045	0.42873	170.003	1	14/48	salt_sup
6288	R.VANTSTQTMGPR@PAAAAAAATPAVR.T	2409.24	0.029294	2	CID	3.42184e-07	2.76417	0.484264	213.952	1	15/48	salt_sup
5485	R.VANTSTQTMGPR@PAAAAAAATPAVR.T	2409.24	0.0339192	3	CID	3.46662e-08	3.65985	0.54983	1017.02	1	28/96	total_chromatin
5512	R.VANTSTQTMGPR@PAAAAAAATPAVR.T	2409.24	0.0390462	3	CID	9.48031e-11	4.52432	0.505893	1297.86	1	29/96	total_chromatin
5346	R.VANTSTQTMGPR@PAAAAAAATPAVR.T	2409.24	0.0189046	3	CID	2.58644e-08	4.09341	0.532092	1414.43	1	31/96	salt_sup
4278	R.VANTSTQTM*GPR@PAAAAAAATPAVR.T	2425.23	0.0365628	3	CID	2.96639e-06	2.82775	0.46703	371.677	1	19/96	salt_sup
4457	R.VANTSTQTM*GPR@PAAAAAAATPAVR.T	2425.23	0.0329007	3	CID	1.71743e-08	3.43446	0.378	1078.02	1	27/96	salt_pellet
4496	R.VANTSTQTM*GPR@PAAAAAAATPAVR.T	2425.23	0.0345487	3	CID	7.69754e-06	4.62412	0.594263	666.986	1	24/96	salt_pellet
5075	R.VANTSTQTMGPR@PAAAAAAATPAVR.T	2409.24	0.0375813	3	CID	3.94543e-06	4.31101	0.494085	1051.47	1	29/96	salt_pellet
5149	R.VANTSTQTMGPR@PAAAAAAATPAVR.T	2409.24	0.0350179	3	CID	3.20131e-08	4.66684	0.555848	1462.55	1	32/96	salt_pellet
5173	R.VANTSTQTMGPR@PAAAAAAATPAVR.T	2409.24	0.0318306	4	CID	0.00120925	3.24742	0.360893	238.831	1	28/144	salt_pellet
3932	R.VANTSTQTM*GPR@PAAAAAAATPAVR.T	2425.23	0.024661	3	CID	3.68193e-07	3.58401	0.599547	692.293	1	25/96	salt_pellet
4492	R.VANTSTQTMGPR@PAAAAAAATPAVR.T	2409.24	0.0298909	3	CID	3.1113e-07	3.97345	0.457881	1471.58	1	29/96	salt_pellet
4498	R.VANTSTQTMGPR@PAAAAAAATPAVR.T	2409.24	0.0234822	3	CID	1.73894e-08	3.80812	0.548934	1352.83	1	30/96	salt_pellet
4417	R.VANTSTQTM*GPR@PAAAAAAATPAVR.T	2425.23	0.0237454	3	CID	3.56553e-05	4.12149	0.480894	791.152	1	24/96	salt_pellet
heterogeneous nuclear ribonucleoprotein A2/B1 isoform A2 [Homo sapiens]						4.53281e-08	10.2804		35983.8	4504447	1 (1 0 0 0 0)
12119	R.SGR@GGNFGFGDSR#GGGGNFGPGPGSNFR.G	2714.23	0.0355023	4	CID	0.787697	3.2667	0.020724	571.397	1	32/162	total_chromatin
12119	R.SGR#GGNFGFGDSR@GGGGNFGPGPGSNFR.G	2714.23	0.0355023	4	CID	0.787697	3.199	0.293744	433.415	2	28/162	total_chromatin
12844	R.GGNFGFGDSR#GGGGNFGPGPGSNFR.G	2386.07	0.00493825	3	CID	5.2067e-11	5.89188	0.632593	1523.1	1	39/96	total_chromatin
7796	R.GGNFGFGDSR#GGGGNFGPGPGSNFR.G	2386.07	0.0159246	3	CID	8.18803e-08	4.44581	0.563227	998.622	1	34/96	total_chromatin
7095	R.GGNFGFGDSR#GGGGNFGPGPGSNFR.G	2386.07	0.00365651	3	CID	2.15521e-09	5.76337	0.623157	1664.53	1	38/96	total_chromatin
7130	R.GGNFGFGDSR#GGGGNFGPGPGSNFR.G	2386.07	0.00530446	3	CID	3.38146e-10	5.26976	0.572139	1461.93	1	37/96	total_chromatin
6543	R.SGR@GGNFGFGDSR#GGGGNFGPGPGSNFR.G	2714.23	0.0447797	4	CID	1.70773e-05	3.86245	0.0444136	669.064	1	35/162	total_chromatin
6543	R.SGR#GGNFGFGDSR@GGGGNFGPGPGSNFR.G	2714.23	0.0447797	4	CID	0.000797	3.6909	0.419151	535.466	2	31/162	salt_sup
6616	R.GGSDGYGSGR#GFGDGYNGYGGGPGGGNFGGSPGYGGGR.G	3402.42	0.0218455	3	CID	1.9984e-14	3.47275	0.605377	935.98	1	35/148	salt_pellet
7080	R.GGNFGFGDSR#GGGGNFGPGPGSNFR.G	2386.07	0.0151922	3	CID	3.93248e-06	4.43404	0.561788	881.264	1	31/96	salt_pellet
7095	R.GGNFGFGDSR#GGGGNFGPGPGSNFR.G	2386.07	0.0223333	3	CID	1.33671e-12	5.37783	0.600643	2116.92	1	39/96	salt_pellet
7134	R.GGNFGFGDSR#GGGGNFGPGPGSNFR.G	2386.07	0.0118963	3	CID	1.05271e-07	5.49331	0.601009	1665.99	1	37/96	salt_pellet
6249	R.GGNFGFGDSR#GGGGNFGPGPGSNFR.G	2386.07	0.00145925	3	CID	3.55271e-14	4.36082	0.606855	1348.73	1	36/96	salt_pellet
6255	R.GGNFGFGDSR#GGGGNFGPGPGSNFR.G	2386.07	-0.0135554	3	CID	2.47724e-08	4.96957	0.608425	1451.18	1	36/96	salt_pellet
5882	R.SGRGGNFGFGDSR@GGGGNFGPGPGSNFR.G	2700.21	0.0352832	4	CID	4.84569e-05	3.4241	0.0516618	566.014	1	33/162	salt_pellet
5882	R.SGR#GGNFGFGDSR#GGGGNFGPGPGSNFR.G	2700.24	0.00398319	4	CID	0.0145408	3.2472	0.0950879	523.178	2	34/162	salt_pellet
heterogeneous nuclear ribonucleoprotein A0 [Homo sapiens]						1.07432e-07	10.2564		30821.8	5803036	1 (1 0 0 0 0)
10847	R.SNSGPYR@GGYGGGGGYGGSSF.-	1968.82	0.0250742	2	CID	1.41239e-08	2.38714	0.459634	1182.25	1	22/40	total_chromatin
5230	R.SNSGPYR@GGYGGGGGYGGSSF.-	1968.82	0.0461924	2	CID	3.01762e-10	3.56834	0.419419	948.451	1	19/40	total_chromatin
5236	R.SNSGPYR@GGYGGGGGYGGSSF.-	1968.82	0.0428965	2	CID	9.52903e-08	4.5291	0.558167	1149.83	1	20/40	total_chromatin
5096	R.SNSGPYR@GGYGGGGGYGGSSF.-	1968.82	0.0511973	2	CID	0.00504745	3.31752	0.560071	609.014	1	16/40	total_chromatin
5100	R.SNSGPYR@GGYGGGGGYGGSSF.-	1968.82	0.0448496	2	CID	2.36639e-06	3.69568	0.422157	663.38	1	17/40	total_chromatin
small nuclear ribonucleoprotein polypeptide B/B' isoform B' [Homo sapiens]						1.46791e-05	20.1791		24593.7	38150007	3 (3 0 0 0 0)
14526	R.VPLAGAAGGPGIGR@AAGR@GIPAGVPM*PQAPAGLAGPVR.G	3456.87	0.0734839	4	CID	1.55002e-05	3.49464	0.49548	331.219	1	36/222	total_chromatin
14590	R.VPLAGAAGGPGIGR@AAGR@GIPAGVPM*PQAPAGLAGPVR.G	3456.87	0.0651831	4	CID	0.00250028	4.0583	0.600044	400.488	1	38/222	total_chromatin
15716	R.VPLAGAAGGPGIGR@AAGR@GIPAGVPMPQAPAGLAGPVR.G	3440.88	0.0747465	4	CID	7.35225e-05	3.65406	0.505449	604.705	1	40/222	total_chromatin
14276	R.VPLAGAAGGPGIGR@AAGR@GIPAGVPM*PQAPAGLAGPVR.G	3456.87	0.0678686	4	CID	2.91172e-05	3.30605	0.516073	347.612	1	36/222	total_chromatin
14326	R.VPLAGAAGGPGIGR@AAGR@GIPAGVPM*PQAPAGLAGPVR.G	3456.87	0.0742163	4	CID	4.52671e-06	3.30656	0.553359	428.882	1	45/222	total_chromatin
14346	R.VPLAGAAGGPGIGR@AAGR@GIPAGVPM*PQAPAGLAGPVR.G	3456.87	0.06323	4	CID	0.000320855	3.23475	0.567615	358.258	1	40/222	total_chromatin
15308	R.VPLAGAAGGPGIGR@AAGR@GIPAGVPMPQAPAGLAGPVR.G	3440.88	0.0779204	4	CID	0.00577319	3.93422	0.534616	556.149	1	37/222	total_chromatin
15313	R.VPLAGAAGGPGIGR@AAGR@GIPAGVPMPQAPAGLAGPVR.G	3440.88	0.0779204	4	CID	0.0028754	3.86492	0.525215	650.672	1	39/222	total_chromatin
15323	R.VPLAGAAGGPGIGR@AAGR@GIPAGVPMPQAPAGLAGPVR.G	3440.88	0.0682634	5	CID	0.248799	3.15953	0.424676	362.424	1	36/296	total_chromatin
15344	R.VPLAGAAGGPGIGR@AAGR@GIPAGVPMPQAPAGLAGPVR.G	3440.88	0.0707927	3	CID	0.000120577	5.413	0.579127	163.822	1	26/148	total_chromatin
15372	R.VPLAGAAGGPGIGR@AAGR@GIPAGVPMPQAPAGLAGPVR.G	3440.88	0.0674223	4	CID	0.000297567	3.76468	0.514336	517.305	1	37/222	total_chromatin
14549	R.VPLAGAAGGPGIGR@AAGR@GIPAGVPM*PQAPAGLAGPVR.G	3456.87	0.0498022	4	CID	2.09513e-06	3.787	0.526122	405.301	1	41/222	total_chromatin
15754	R.VPLAGAAGGPGIGR@AAGR@GIPAGVPMPQAPAGLAGPVR.G	3440.88	0.0447917	3	CID	0.0784838	4.3909	0.511061	83.0308	1	21/148	total_chromatin
15765	R.VPLAGAAGGPGIGR@AAGR@GIPAGVPMPQAPAGLAGPVR.G	3440.88	0.0601726	3	CID	0.0227378	4.36783	0.546667	183.898	1	26/148	total_chromatin
15771	R.VPLAGAAGGPGIGR@AAGR@GIPAGVPMPQAPAGLAGPVR.G	3440.88	0.0535808	3	CID	0.000629086	5.11044	0.383117	106.109	1	22/148	total_chromatin
15777	R.VPLAGAAGGPGIGR@AAGR@GIPAGVPMPQAPAGLAGPVR.G	3440.88	0.0854887	4	CID	9.85052e-08	3.72184	0.550226	819.76	1	45/222	total_chromatin
15793	R.VPLAGAAGGPGIGR@AAGR@GIPAGVPMPQAPAGLAGPVR.G	3440.88	0.0884184	4	CID	1.86667e-10	3.75996	0.652014	587.994	1	42/222	total_chromatin
15981	R.VPLAGAAGGPGIGR@AAGR@GIPAGVPM*PQAPAGLAGPVR.G	3456.87	0.0764136	4	CID	0.0102149	3.28789	0.443121	300.644	1	37/222	total_chromatin
15991	R.VPLAGAAGGPGIGR@AAGR@GIPAGVPM*PQAPAGLAGPVR.G	3456.87	0.0698218	4	CID	0.000544228	3.6648	0.516046	603.799	1	47/222	total_chromatin
15997	R.VPLAGAAGGPGIGR#AAGR@GIPAGVPM*PQAPAGLAGPVR.G	3442.89	0.0378143	4	CID	0.239084	3.48801	0.0425818	240.257	1	30/222	total_chromatin
15997	R.VPLAGAAGGPGIGR@AAGR#GIPAGVPM*PQAPAGLAGPVR.G	3442.89	0.0378143	4	CID	0.239084	3.33948	0.457405	226.191	2	29/222	total_chromatin
16044	R.VPLAGAAGGPGIGR@AAGR@GIPAGVPM*PQAPAGLAGPVR.G	3456.87	0.0690893	4	CID	1.02167e-07	3.32713	0.515381	469.939	1	44/222	total_chromatin
16066	R.VPLAGAAGGPGIGR@AAGR@GIPAGVPM*PQAPAGLAGPVR.G	3456.87	0.0700659	4	CID	1.9674e-06	3.12561	0.461989	434.286	1	42/222	total_chromatin
16135	R.VPLAGAAGGPGIGR@AAGR@GIPAGVPM*PQAPAGLAGPVR.G	3456.87	0.0739722	4	CID	0.00031813	3.13445	0.419801	363.328	1	40/222	total_chromatin
16962	R.VPLAGAAGGPGIGR@AAGR@GIPAGVPMPQAPAGLAGPVR.G	3440.88	0.065225	4	CID	0.000180877	3.90005	0.660977	921.079	1	45/222	total_chromatin
16969	R.VPLAGAAGGPGIGR@AAGR@GIPAGVPMPQAPAGLAGPVR.G	3440.88	0.0781645	4	CID	1.3508e-07	3.75653	0.576299	916.965	1	50/222	total_chromatin
17002	R.VPLAGAAGGPGIGR@AAGR@GIPAGVPMPQAPAGLAGPVR.G	3440.88	0.0789445	5	CID	0.13742	3.05103	0.407084	366.114	2	35/296	total_chromatin
17008	R.VPLAGAAGGPGIGR@AAGR@GIPAGVPMPQAPAGLAGPVR.G	3440.88	0.0707927	3	CID	0.446057	4.46973	0.5484	109.405	1	22/148	total_chromatin
17018	R.VPLAGAAGGPGIGR@AAGR@GIPAGVPMPQAPAGLAGPVR.G	3440.88	0.0627361	3	CID	0.0211926	6.56917	0.518255	141.572	1	22/148	total_chromatin
17023	R.VPLAGAAGGPGIGR@AAGR@GIPAGVPMPQAPAGLAGPVR.G	3440.88	0.068643	4	CID	1.2527e-06	3.77924	0.595324	754.662	1	44/222	total_chromatin
17034	R.VPLAGAAGGPGIGR@AAGR@GIPAGVPMPQAPAGLAGPVR.G	3440.88	0.0752348	4	CID	4.16629e-06	3.15642	0.483558	505.663	1	41/222	total_chromatin
17063	R.VPLAGAAGGPGIGR@AAGR@GIPAGVPMPQAPAGLAGPVR.G	3440.88	0.0755534	3	CID	0.222836	3.78901	0.322697	87.3874	1	21/148	total_chromatin
17063	R.VPLAGAAGGPGIGR@AAGRGIPAGVPMPQAPAGLAGPVR@.G	3440.88	0.0755534	3	CID	1	2.56631	0.391794	14.5986	108	10/148	total_chromatin
17067	R.VPLAGAAGGPGIGR@AAGR@GIPAGVPMPQAPAGLAGPVR.G	3440.88	0.0816911	5	CID	0.635296	3.10436	0.388131	327.063	1	33/296	total_chromatin
17068	R.VPLAGAAGGPGIGR@AAGR@GIPAGVPMPQAPAGLAGPVR.G	3440.88	0.0715251	3	CID	0.0326773	6.67647	0.543258	191.952	1	27/148	total_chromatin
17068	R.VPLAGAAGGPGIGR@AAGRGIPAGVPMPQAPAGLAGPVR@.G	3440.88	0.0715251	3	CID	1	3.04943	0.573126	25.6975	62	12/148	total_chromatin
17068	R.VPLAGAAGGPGIGRAAGR@GIPAGVPMPQAPAGLAGPVR@.G	3440.88	0.0715251	3	CID	1	2.63137	0.622452	17.5239	109	10/148	total_chromatin
17068	R.VPLAGAAGGPGIGR#AAGR#GIPAGVPMPQAPAGLAGPVR@.G	3440.91	0.0402251	3	CID	0.99997	2.52069	0.688069	25.2426	63	12/148	total_chromatin
17093	R.VPLAGAAGGPGIGR@AAGR@GIPAGVPMPQAPAGLAGPVR.G	3440.88	0.0830473	4	CID	0.0024653	4.03573	0.625383	598.947	1	40/222	total_chromatin
17109	R.VPLAGAAGGPGIGR@AAGR@GIPAGVPMPQAPAGLAGPVR.G	3440.88	0.0803618	4	CID	0.0482718	3.46056	0.514472	816.585	1	44/222	total_chromatin
9147	R.VPLAGAAGGPGIGR@AAGR@GIPAGVPMPQAPAGLAGPVR.G	3440.88	0.0749907	4	CID	4.66079e-05	3.71415	0.615133	605.286	1	43/222	total_chromatin
9157	R.VPLAGAAGGPGIGR@AAGR@GIPAGVPMPQAPAGLAGPVR.G	3440.88	0.0671306	3	CID	0.000211929	3.03591	0.436832	203.28	1	23/148	total_chromatin
9018	R.VPLAGAAGGPGIGR@AAGR@GIPAGVPMPQAPAGLAGPVR.G	3440.88	0.0920805	4	CID	1.60863e-06	3.88353	0.601683	609.374	1	40/222	total_chromatin
8529	R.VPLAGAAGGPGIGR@AAGR@GIPAGVPMPQAPAGLAGPVR.G	3440.88	0.0847563	4	CID	2.33094e-06	3.28752	0.542601	492.806	1	38/222	total_chromatin
8551	R.VPLAGAAGGPGIGR@AAGR@GIPAGVPMPQAPAGLAGPVR.G	3440.88	0.0759672	4	CID	2.00189e-06	3.69655	0.634531	661.846	1	40/222	salt_sup
8476	R.AAGR@GIPAGVPMPQAPAGLAGPVR.G	2239.22	0.0473304	3	CID	4.66289e-07	4.27696	0.460501	610.07	1	29/92	salt_sup
9089	R.VPLAGAAGGPGIGR@AAGR@GIPAGVPMPQAPAGLAGPVR.G	3440.88	0.0925688	4	CID	2.61489e-05	3.86899	0.4664	617.656	1	43/222	salt_sup
9098	R.VPLAGAAGGPGIGR@AAGR@GIPAGVPMPQAPAGLAGPVR.G	3440.88	0.0616374	3	CID	0.00038422	4.70806	0.586009	130.218	1	18/148	salt_sup
9107	R.VPLAGAAGGPGIGR@AAGR@GIPAGVPMPQAPAGLAGPVR.G	3440.88	0.0979399	4	CID	3.65947e-05	3.25786	0.57401	386.311	1	37/222	salt_sup
8187	R.VPLAGAAGGPGIGR@AAGR@GIPAGVPMPQAPAGLAGPVR.G	3440.88	0.085977	4	CID	0.000583052	3.23055	0.567119	631.755	1	41/222	salt_sup
8202	R.VPLAGAAGGPGIGR@AAGR@GIPAGVPMPQAPAGLAGPVR.G	3440.88	0.0840239	4	CID	9.82669e-08	3.55583	0.488858	760.731	1	46/222	salt_sup
8228	R.VPLAGAAGGPGIGR@AAGR@GIPAGVPMPQAPAGLAGPVR.G	3440.88	0.0881743	4	CID	5.40726e-07	3.07345	0.398723	535.762	1	38/222	salt_sup
7218	R.AAGR@GIPAGVPMPQAPAGLAGPVR.G	2239.22	0.0259071	3	CID	0.0914795	2.70383	0.247156	473.344	1	26/92	salt_sup
7326	R.VPLAGAAGGPGIGR@AAGR@GIPAGVPM*PQAPAGLAGPVR.G	3456.87	0.0400366	4	CID	1.48682e-07	3.27335	0.5707	380.097	1	41/222	salt_sup
6565	R.VPLAGAAGGPGIGR@AAGR@GIPAGVPM*PQAPAGLAGPVR.G	3456.87	0.0463843	4	CID	0.000563022	3.06993	0.445502	448.427	1	40/222	salt_sup
7175	R.VPLAGAAGGPGIGR@AAGR@GIPAGVPMPQAPAGLAGPVR.G	3440.88	0.0642485	4	CID	2.08363e-06	3.95417	0.643584	1008.8	1	48/222	salt_pellet
WHSC1L1 protein isoform long [Homo sapiens]						4.11709e-05	18.1221		161509	13699811	8 (4 4 0 0 0)
21790	K.PTQSVSSPEATSGSTGSVEKKQQR#R.S	2646.34	0.0531041	2	CID	0.00107713	2.07298	0.0558583	623.731	1	19/48	total_chromatin
splicing factor, arginine/serine-rich 10 [Homo sapiens]						3.00141e-05	16.2183		33645.6	4759098	8 (6 0 2 0 0)
2990	R.SYR@GGGGGGGGWR.A	1251.57	0.0299049	3	CID	0.000453924	3.22492	0.315098	1726.42	1	27/48	total_chromatin
3010	R.SYR@GGGGGGGGWR.A	1251.57	0.0315528	3	CID	0.00181781	4.07668	0.314368	1539.97	1	27/48	total_chromatin
3021	R.SYR@GGGGGGGGWR.A	1251.57	0.0297962	2	CID	0.0142599	2.38193	0.359284	524.769	1	15/24	total_chromatin
3034	R.SYR@GGGGGGGGWR.A	1251.57	0.0301624	2	CID	0.000471544	2.44338	0.408192	432.905	1	16/24	total_chromatin
3035	R.SYR@GGGGGGGGWR.A	1251.57	0.0288978	3	CID	3.00141e-05	4.0123	0.332234	1675.5	1	26/48	total_chromatin
3051	R.SYR@GGGGGGGGWR.A	1251.57	0.0303626	3	CID	0.000687062	4.36524	0.330961	2081.76	1	27/48	total_chromatin
6096	R.SKEDSR#R#SR.S	1148.61	-0.0408673	2	CID	0.115798	2.18962	0.406286	110.713	37	7/16	total_chromatin
6107 - 6108	R.SKEDSR#R#SR.S	1148.61	-0.0391583	2	CID	0.206311	2.0565	0.44928	261.573	5	9/16	total_chromatin
DEAH (Asp-Glu-Ala-His) box polypeptide 33 [Homo sapiens]						4.46652e-05	10.1548		78823.9	20336302	2 (0 1 0 0 1)
22464	K.FLTDGMLLREAISDSLLR@K.Y	2206.2	0.0368064	3	CID	4.46652e-05	3.09617	0.500414	276.045	2	15/72	total_chromatin
10299	K.FLTDGMLLREAISDSLLR@K.Y	2206.2	0.0651877	3	CID	4.78927e-06	2.80611	0.491287	447.461	2	19/72	total_chromatin
PREDICTED: similar to 60S ribosomal protein L7a isoform 3 [Homo sapiens]						1.0119e-05	18.2961		30023	89047383	4 (2 2 0 0 0)
8936	R.LGR#LVHRKTCTTVAFTQVNSEDK.G	2674.41	-0.000545644	4	CID	1.0119e-05	4.42501	0.00305392	898.096	1	32/132	total_chromatin
8936	R.LGRLVHR#KTCTTVAFTQVNSEDK.G	2674.41	-0.000545644	4	CID	9.0743e-05	4.4115	0.542377	789.201	2	30/132	total_chromatin
9006	R.LGRLVHR#KTCTTVAFTQVNSEDK.G	2674.41	-0.00860228	4	CID	0.00178492	3.54357	0.0808803	756.958	2	29/132	salt_sup
9006	R.LGR#LVHRKTCTTVAFTQVNSEDK.G	2674.41	-0.00860228	4	CID	0.000239241	3.25696	0.399207	902.864	1	31/132	total_chromatin
ribosomal protein L7a [Homo sapiens]						1.34573e-07	10.3396		29977	4506661	1 (1 0 0 0 0)
9140	R.LVHR#KTCTTVAFTQVNSEDKGALAK.L	2788.48	0.00119904	4	CID	1.34573e-07	4.55953	0.371549	1483.78	1	37/144	total_chromatin
THO complex 4 [Homo sapiens]						2.61565e-05	30.2407		26871.6	55770864	8 (8 0 0 0 0)
2459	R.AGSQGGR@GGGAQAAAR.V	1399.68	0.02165	2	CID	0.337658	2.20389	0.0870611	120.787	7	10/30	total_chromatin
2481	R.AGSQGGR@GGGAQAAAR.V	1399.68	0.0343453	2	CID	0.257885	3.39013	0.126707	267.782	2	14/30	total_chromatin
4333	R.RPAQSVNR@GGMTR.N	1457.74	0.0342344	3	CID	0.921169	2.81549	0.323317	277.399	1	16/48	total_chromatin
4597	R.NR@GAGGFGGGGGTR.R	1248.59	0.0267651	2	CID	0.0037527	2.54826	0.355295	537.061	1	18/26	total_chromatin
4599	R.NR@GAGGFGGGGGTR.R	1248.59	0.0267651	2	CID	2.61565e-05	3.0637	0.471929	540.236	1	19/26	total_chromatin
4614 - 4615	R.NR@GAGGFGGGGGTR.R	1248.59	0.0322583	2	CID	7.23878e-05	3.59178	0.345203	267.389	1	14/26	total_chromatin
4646	R.NR@GAGGFGGGGGTR.R	1248.59	0.0354492	3	CID	0.0212618	4.28967	0.296544	2015.54	1	29/52	total_chromatin
4696	R.NR@GAGGFGGGGGTR.R	1248.59	0.0332349	2	CID	0.00108492	2.8303	0.282703	293.523	1	15/26	total_chromatin
2965	R.RPAQSVNR@GGMTR.N	1457.74	0.0309385	3	CID	0.467158	3.15862	0.350172	263.126	2	16/48	total_chromatin
3039	R.NRPAIAR@GAAGGGGR.N	1408.76	0.0355539	4	CID	4.47524e-05	4.69657	0.231449	2453.23	1	42/84	total_chromatin
3039	R.NR#PAIAR#GAAGGGGR.N	1408.79	0.0042539	4	CID	0.143595	3.60955	0.244312	745.446	5	26/84	total_chromatin
3039	R.NR@PAIARGAAGGGGR.N	1408.76	0.0355539	4	CID	0.105972	3.54914	0.470346	956.48	2	30/84	total_chromatin
3067	R.NR@GAGGFGGGGGTR.R	1248.59	0.0327942	3	CID	0.155366	3.256	0.222998	1277.29	4	23/52	salt_sup
3068	R.NRPAIAR@GAAGGGGR.N	1408.76	0.0332346	4	CID	7.93936e-05	3.49843	0.193632	2079.82	1	38/84	salt_sup
3069	R.NR@GAGGFGGGGGTR.R	1248.59	0.0327942	3	CID	0.433619	3.89261	0.149919	1653.46	3	25/52	salt_sup
RNA binding motif protein 3 isoform a [Homo sapiens]						1.07978e-05	10.1594		17160	5803137	2 (2 0 0 0 0)
4777	R.SYSR@GGGDQGYGSGR.Y	1531.66	0.0295409	3	CID	0.0352892	3.18719	0.471011	248.526	1	18/56	salt_sup
4796	R.SYSR@GGGDQGYGSGR.Y	1531.66	0.0206737	2	CID	1.07978e-05	2.33857	0.517456	526.335	1	17/28	salt_sup
1181	R.SYSR@GGGDQGYGSGR.Y	1531.66	0.0321959	3	CID	0.00723513	3.53906	0.405174	945.016	1	23/56	salt_sup
1185	R.SYSR@GGGDQGYGSGR.Y	1531.66	0.0533886	2	CID	2.59992e-06	2.00052	0.485656	377.504	1	15/28	total_chromatin
1251	R.SYSR@GGGDQGYGSGR.Y	1531.66	0.0362987	2	CID	1.23591e-08	2.5251	0.50263	801.898	1	20/28	total_chromatin
3152	R.SYSR@GGGDQGYGSGR.Y	1531.66	0.0364989	3	CID	0.0221389	2.76329	0.511307	750.19	1	22/56	total_chromatin
histone H2B [Homo sapiens]						8.22814e-06	34.1756		13899.5	28173554	19 (1 6 6 4 2)
18215	R.EVQTAVR#LLLPGELAK.H	1751.04	0.00242346	2	CID	0.0533752	2.01449	0.228699	179.529	2	9/30	total_chromatin
18217	R.EVQTAVR#LLLPGELAK.H	1751.04	0.00242346	2	CID	0.118244	2.3887	0.361223	255.887	2	11/30	total_chromatin
18228	R.EVQTAVR#LLLPGELAK.H	1751.04	0.00242346	2	CID	0.00144989	2.98164	0.327265	378.332	2	14/30	salt_sup
18233	R.EVQTAVR#LLLPGELAK.H	1751.04	0.00106724	3	CID	0.832452	2.50563	0.309893	258.843	11	15/60	total_chromatin
18239	R.EVQTAVR#LLLPGELAK.H	1751.04	0.000470333	2	CID	0.000699994	2.63447	0.23675	435.711	2	15/30	total_chromatin
18279 - 18280	R.EVQTAVR#LLLPGELAK.H	1751.04	0.00340002	2	CID	0.000347095	2.7909	0.463886	443.636	2	15/30	total_chromatin
19418	K.RSTITSREVQTAVR#LLLPGELAK.H	2552.49	0.000910712	4	CID	0.686818	3.51196	0.175314	247.034	1	25/132	total_chromatin
19806	R.STITSR#EVQTAVRLLLPGELAK.H	2396.39	0.00987209	3	CID	9.17552e-05	2.959	0.233277	292.411	3	20/84	total_chromatin
19811	R.STITSR#EVQTAVRLLLPGELAK.H	2396.39	0.00987209	3	CID	0.000119339	3.46545	0.242712	334.173	3	22/84	total_chromatin
19811	R.STITSREVQTAVR#LLLPGELAK.H	2396.39	0.00987209	3	CID	0.0205053	2.68984	0.27943	230.253	4	17/84	total_chromatin
19823	R.STITSREVQTAVR#LLLPGELAK.H	2396.39	-0.000124227	2	CID	0.155007	2.39708	0.315164	47.493	2	10/42	total_chromatin
19823	R.STITSR#EVQTAVRLLLPGELAK.H	2396.39	-0.000124227	2	CID	0.155007	2.24278	0.455568	44.6144	3	10/42	total_chromatin
19918	R.STITSR#EVQTAVRLLLPGELAK.H	2396.39	0.0034634	3	CID	0.0015091	2.70367	0.0950854	254.838	1	20/84	total_chromatin
19918	R.STITSREVQTAVR#LLLPGELAK.H	2396.39	0.0034634	3	CID	0.16703	2.5986	0.4174	216.489	4	18/84	total_chromatin
19939	R.STITSR#EVQTAVRLLLPGELAK.H	2396.39	-0.0031284	3	CID	8.22814e-06	2.95398	0.141332	292.95	1	22/84	total_chromatin
19939	R.STITSREVQTAVR#LLLPGELAK.H	2396.39	-0.0031284	3	CID	0.0582814	2.64902	0.463882	182.04	5	17/84	total_chromatin
19983	R.STITSR#EVQTAVRLLLPGELAK.H	2396.39	0.00437893	3	CID	0.0124762	3.11141	0.199429	343.118	2	22/84	total_chromatin
19983	R.STITSREVQTAVR#LLLPGELAK.H	2396.39	0.00437893	3	CID	0.182416	2.5759	0.252367	255.925	4	18/84	total_chromatin
20511	R.STITSR#EVQTAVR@LLLPGELAK.H	2424.39	0.00376858	3	CID	0.000419996	2.78606	0.125781	224.165	2	17/84	total_chromatin
13419	R.EVQTAVR#LLLPGELAK.H	1751.04	0.00169104	2	CID	0.00014495	3.08798	0.260923	496.184	2	16/30	total_chromatin
13425	R.EVQTAVR#LLLPGELAK.H	1751.04	-0.00294764	2	CID	0.000184972	2.56193	0.313284	389.625	2	14/30	total_chromatin
13428 - 13431	R.EVQTAVR@LLLPGELAK.H	1765.03	0.00806369	2	CID	0.174305	2.72505	0.0666864	198.851	1	12/30	total_chromatin
13441	R.EVQTAVR#LLLPGELAK.H	1751.04	0.0160953	2	CID	0.000472001	3.32908	0.449151	465.771	2	15/30	total_chromatin
13442	R.EVQTAVR@LLLPGELAK.H	1765.03	0.00611057	2	CID	0.0254079	2.13509	0.109991	116.219	8	9/30	total_chromatin
13451	R.EVQTAVR#LLLPGELAK.H	1751.04	0.0115787	2	CID	0.000351996	2.81703	0.19716	315.843	2	13/30	total_chromatin
13457	R.EVQTAVR#LLLPGELAK.H	1751.04	0.00730627	2	CID	0.0251511	2.80618	0.286749	494.251	2	16/30	total_chromatin
15334	R.STITSR#EVQTAVRLLLPGELAK.H	2396.39	0.0135342	3	CID	0.00255646	2.75295	0.104642	333.73	2	21/84	total_chromatin
15334	R.STITSREVQTAVR#LLLPGELAK.H	2396.39	0.0135342	3	CID	0.054834	2.73397	0.208853	266.389	4	18/84	total_chromatin
15356	R.STITSR#EVQTAVR#LLLPGELAK.H	2410.4	-1.02763	3	CID	0.0495584	3.03605	0.00812351	348.531	1	20/84	total_chromatin
16748	R.STITSR#EVQTAVRLLLPGELAK.H	2396.39	0.01152	3	CID	0.00348655	3.34896	0.265388	289.855	3	22/84	total_chromatin
16748	R.STITSREVQTAVR#LLLPGELAK.H	2396.39	0.01152	3	CID	0.0775503	2.51655	0.327289	225.063	4	19/84	total_chromatin
16756	R.STITSR#EVQTAVRLLLPGELAK.H	2396.39	0.0237881	3	CID	0.00658723	2.57194	0.00795989	232.763	1	20/84	total_chromatin
17432	R.STITSREVQTAVR#LLLPGELAK.H	2396.39	0.0272671	3	CID	0.0220846	2.83431	0.0031921	208.334	3	18/84	total_chromatin
17432	R.STITSR#EVQTAVRLLLPGELAK.H	2396.39	0.0272671	3	CID	0.00397058	2.60813	0.105285	213.728	1	18/84	total_chromatin
17469	R.STITSR#EVQTAVRLLLPGELAK.H	2396.39	0.0186612	3	CID	3.31819e-05	3.29665	0.233596	428.809	3	24/84	total_chromatin
17469	R.STITSREVQTAVR#LLLPGELAK.H	2396.39	0.0186612	3	CID	0.0324959	2.6726	0.282894	282.431	4	19/84	total_chromatin
4687	R.LAHYNKRSTITSR#EVQTAVR.L	2344.28	0.00756427	3	CID	0.0245367	3.27312	0.27273	156.976	19	15/76	total_chromatin
4691	R.LAHYNKRSTITSR#EVQTAVR.L	2344.28	0.00884601	3	CID	0.062735	2.84987	0.349491	203.033	7	17/76	total_chromatin
5172	R.STITSR#EVQTAVR.L	1461.8	-0.00798855	2	CID	0.162322	2.11882	0.277594	98.2494	24	8/24	total_chromatin
5179	R.STITSR#EVQTAVR.L	1461.8	-0.00334987	2	CID	0.27505	2.30971	0.337349	150.047	15	9/24	total_chromatin
9865	R.EVQTAVR#LLLPGELAK.H	1751.04	0.00217932	2	CID	0.00115286	2.15346	0.308051	444.523	2	15/30	salt_pellet
10404	R.EVQTAVR#LLLPGELAK.H	1751.04	0.0212223	2	CID	3.39066e-05	3.05108	0.358399	396.947	2	14/30	salt_pellet
10406	R.EVQTAVR#LLLPGELAK.H	1751.04	0.0212223	2	CID	0.000673308	2.24134	0.275688	378.666	2	14/30	salt_pellet
10614	R.STITSR#EVQTAVRLLLPGELAK.H	2396.39	0.0269009	3	CID	0.001124	3.16825	0.159757	317.554	3	21/84	salt_pellet
10614	R.STITSREVQTAVR#LLLPGELAK.H	2396.39	0.0269009	3	CID	0.107712	2.85692	0.235365	262.407	5	19/84	salt_pellet
H2B histone family, member C [Homo sapiens]						3.41185e-05	22.2608		13943.6	4504259	3 (1 1 0 1 0)
13575	R.SR#KESYSVYVYKVLK.Q	1863.04	-0.00582372	4	CID	0.0444166	4.19386	0.475766	553.229	2	23/84	salt_pellet
20511	R.STITSR@EIQTAVRLLLPGELAK.H	2424.39	0.00376852	3	CID	3.41185e-05	3.18683	0.117331	324.415	1	21/84	salt_pellet
20511	R.STITSR#EIQTAVR#LLLPGELAK.H	2424.42	-0.0275315	3	CID	0.00248255	2.78599	0.13716	205.005	5	16/84	salt_pellet
PREDICTED: similar to H3 histone, family 3B [Homo sapiens]						3.05519e-05	16.2427		15216.4	113416274	17 (0 13 0 2 2)
15308	K.STELLVR#KLPFQR.L	1600.95	0.00110377	3	CID	0.0103042	4.00224	0.31462	924.725	1	23/48	total_chromatin
15316	K.STELLVR#KLPFQR.L	1600.95	0.00110377	3	CID	9.45301e-05	4.54863	0.352616	1003.35	2	24/48	total_chromatin
15373	K.STELLVR#KLPFQR.L	1600.95	0.00348415	3	CID	0.00246043	3.5794	0.213891	927.615	2	24/48	total_chromatin
15375	K.STELLVR#KLPFQR.L	1600.95	0.00348415	3	CID	3.05519e-05	3.95352	0.273868	904.546	1	24/48	total_chromatin
glutamyl-prolyl tRNA synthetase [Homo sapiens]						2.57675e-05	10.1587		170482	62241042	1 (1 0 0 0 0)
7233	K.ER#PTPSLNNNCTTSEDSLVLYNR.V	2694.28	-0.00711753	3	CID	2.57675e-05	2.62038	0.430349	702.622	1	23/88	total_chromatin
4387	K.GSQFGQSCCLR@.A	1327.56	0.0373476	2	CID	8.69098e-05	2.87613	0.368731	448.377	1	11/20	total_chromatin
6748	K.ER#PTPSLNNNCTTSEDSLVLYNR.V	2694.28	0.0143058	3	CID	4.77729e-06	5.19171	0.48955	776.477	1	24/88	total_chromatin
6754	K.ER#PTPSLNNNCTTSEDSLVLYNR.V	2694.28	0.0143058	3	CID	2.98265e-05	3.75085	0.420784	579.68	1	22/88	salt_sup
fusion (involved in t(12;16) in malignant liposarcoma) isoform a [Homo sapiens]						1.12809e-07	28.2368		53393.7	4826734	4 (3 1 0 0 0)
2600	R.GGR#GR@GGSGGGGGGGGGGYNR.S	1748.8	0.0362828	3	CID	0.00644908	3.08861	0.000638606	387.123	1	21/80	salt_sup
2600	R.GGR@GR#GGSGGGGGGGGGGYNR.S	1748.8	0.0362828	3	CID	0.00644908	3.08664	0.44965	374.813	2	21/80	salt_sup
2668	R.GGR@GR@GGSGGGGGGGGGGYNR.S	1762.78	0.0668254	3	CID	1.12809e-07	3.87099	0.458375	453.207	1	27/80	salt_sup
2669	R.GGR@GR@GGSGGGGGGGGGGYNR.S	1762.78	0.0661405	4	CID	0.284869	3.34511	0.313487	907.86	1	31/120	salt_sup
cleavage stimulation factor subunit 2 [Homo sapiens]						1.73552e-10	14.2476		60920.6	4557493	3 (2 0 0 1 0)
8367	R.GGR#DPR#GIDAR.G	1197.64	0.0680011	2	CID	0.926565	2.08074	0.384147	126.65	29	8/20	salt_sup
9446	R.GPVPGPR@GPIPSGMQGPSPINMGAVVPQGSR.Q	3022.54	0.0556971	3	CID	4.72005e-06	4.95266	0.470439	564.014	1	30/120	salt_sup
9456	R.GPVPGPR@GPIPSGMQGPSPINMGAVVPQGSR.Q	3022.54	0.0439783	3	CID	1.73552e-10	4.68651	0.575576	573.469	1	31/120	salt_sup
PREDICTED: similar to Far upstream element-binding protein 3 (FUSE-binding protein 3) [Homo sapiens]						1.02608e-06	10.2183		61602.3	113420946	1 (1 0 0 0 0)
8784	K.IQIASESSGIPER#PCVLTGTPESIEQAK.R	3011.54	0.000373048	3	CID	1.02608e-06	4.36686	0.526916	521.234	1	25/108	salt_sup
6616	K.IQIASESSGIPER#PCVLTGTPESIEQAK.R	3011.54	-0.000542479	3	CID	4.45864e-06	4.19268	0.563387	605.248	1	27/108	salt_sup
6622	K.IQIASESSGIPER#PCVLTGTPESIEQAK.R	3011.54	-0.00402148	3	CID	3.81413e-05	4.59605	0.627526	578.432	1	27/108	salt_sup
PREDICTED: hypothetical protein [Homo sapiens]						2.12876e-05	8.1292		58172.8	113413353	1 (0 1 0 0 0)
7551	R.TR@PPAHAR@GAHAHR.G	1590.82	0.0669999	3	CID	2.12876e-05	2.5839	0.488429	476.779	2	19/52	salt_sup
tyrosine 3/tryptophan 5 -monooxygenase activation protein, theta polypeptide [Homo sapiens]						5.83287e-06	14.2086		27746.8	5803227	3 (0 1 2 0 0)
9236	R.NLLSVAYKNVVGGR@.R	1517.85	0.0417686	2	CID	0.000557041	2.99487	0.451799	477.047	2	13/26	salt_sup
thioredoxin peroxidase [Homo sapiens]						6.18017e-06	10.2051		30520.8	5453549	1 (1 0 0 0 0)
6083	R.TR#EEECHFYAGGQVYPGEASR.V	2457.09	0.00415709	3	CID	6.18017e-06	3.72707	0.573274	921.949	1	23/80	salt_sup
H4 histone family, member B [Homo sapiens]						7.03796e-06	38.3387		11360.4	4504303	5 (4 1 0 0 0)
4935	R.DNIQGITKPAIR#R.L	1495.87	-0.0337233	3	CID	0.321862	2.81446	0.0537668	469.109	1	17/48	salt_sup
5774	R.KVLR@DNIQGITKPAIR.R	1850.1	0.0356028	3	CID	0.00304218	4.64259	0.516116	604.732	1	21/60	salt_sup
5782	R.KVLR#DNIQGITKPAIR.R	1836.12	0.00944132	4	CID	7.03796e-06	3.46958	0.426086	476.756	1	26/90	salt_sup
5793	R.KVLR@DNIQGITKPAIR.R	1850.1	0.036959	2	CID	0.0811593	2.37718	0.362049	282.279	1	14/30	salt_sup
5579	R.KVLR@DNIQGITKPAIR.R	1850.1	0.0222837	4	CID	0.015359	3.41593	0.206676	391.384	8	24/90	salt_sup
5580	R.KVLR@DNIQGITKPAIR.R	1850.1	0.0161936	3	CID	0.851899	2.71509	0.209827	285.824	3	18/60	salt_sup
5616	R.KVLR#DNIQGITKPAIR.R	1836.12	-0.00134846	3	CID	2.79353e-06	5.20288	0.510378	1356.43	1	30/60	salt_sup
5616	R.DNIQGITKPAIRR#LAR.R	1836.09	0.0238036	3	CID	0.431478	2.5387	0.523812	268.452	6	18/60	salt_sup
5622	R.KVLR#DNIQGITKPAIR.R	1836.12	0.00238813	2	CID	0.00495448	2.97635	0.236948	625.63	1	17/30	salt_pellet
5631	R.KVLR#DNIQGITKPAIR.R	1836.12	0.00194744	3	CID	0.00519615	4.5181	0.409695	1283.15	1	27/60	salt_pellet
5648	R.KVLR@DNIQGITKPAIR.R	1850.1	0.0296348	2	CID	0.143877	3.90507	0.425712	468.443	1	17/30	salt_pellet
sorting nexin 3 [Homo sapiens]						1.15521e-06	24.153		18750.8	4507143	3 (1 1 1 0 0)
9452	R.LITKPQNLNDAYGPPSNFLEIDVSNPQTVGVGRGR@.F	3794.95	0.0631912	4	CID	1.15521e-06	3.06021	0.00262379	506.032	3	34/204	salt_pellet
9452	R.LITKPQNLNDAYGPPSNFLEIDVSNPQTVGVGR@GR.F	3794.95	0.0631912	4	CID	1.15521e-06	3.02872	0.464142	532.598	2	35/204	salt_pellet
ribosomal protein S11 [Homo sapiens]						3.18965e-09	10.1389		18419	4506681	1 (1 0 0 0 0)
8744	R.DVQIGDIVTVGECR#PLSK.T	2000.05	0.00732953	2	CID	3.18965e-09	2.61215	0.405465	810.135	1	19/34	salt_sup
heterogeneous nuclear ribonucleoprotein U isoform b [Homo sapiens]						2.61964e-06	10.2568		88924.2	14141161	1 (1 0 0 0 0)
4248	R.R@GNM*PQR@GGGGGGSGGIGYPYPR.A	2320.07	0.0701847	4	CID	2.61964e-06	3.84142	0.438594	1464.44	1	37/132	salt_sup
4244	R.R@GNM*PQR@GGGGGGSGGIGYPYPR.A	2320.07	0.067255	4	CID	1.69049e-06	3.06078	0.376049	800.074	1	30/132	salt_sup
4650	R.R@GNM*PQR@GGGGGGSGGIGYPYPR.A	2320.07	0.058466	4	CID	1.76108e-07	3.22591	0.245889	1358.69	1	35/132	salt_sup
4659	R.R@GNM*PQR@GGGGGGSGGIGYPYPR.A	2320.07	0.0552922	4	CID	2.31944e-06	4.25046	0.388271	1481.6	1	37/132	salt_pellet
5070	R.R@GNMPQR@GGGGGGSGGIGYPYPR.A	2304.08	0.0594845	4	CID	1.79845e-07	3.46984	0.419936	1563.06	1	40/132	salt_pellet
5075	R.R@GNMPQR@GGGGGGSGGIGYPYPR.A	2304.08	0.0504513	4	CID	1.96823e-07	3.3364	0.406557	1707.89	1	40/132	salt_pellet
histone H2A [Homo sapiens]						8.18054e-07	14.151		13986.8	28195394	12 (0 5 7 0 0)
5868	R.HLQLAVR#NDEELNK.L	1692.9	0.00146429	2	CID	8.18054e-07	2.99626	0.50039	666.702	2	16/26	salt_pellet
6065	R.HLQLAVR#NDEELNK.L	1692.9	0.00633365	3	CID	0.123726	3.02007	0.441298	798.363	2	21/52	salt_pellet
protein kinase, DNA-activated, catalytic polypeptide isoform 1 [Homo sapiens]						7.7361e-10	30.3025		468787	13654237	4 (4 0 0 0 0)
6763	R.R#GSCVTQVGLLESVYEM*FR.K	2261.11	-0.000199005	3	CID	0.00618965	2.8645	0.496698	374.063	1	19/72	salt_pellet
10630	R.R#GSCVTQVGLLESVYEM*FR.K	2261.11	-0.000565216	3	CID	0.00479363	2.82473	0.346314	323.654	1	17/72	salt_pellet
10062	R.YVMER#KNILEESLCELVAK.Q	2338.21	-0.0368439	3	CID	1	2.69102	0.618655	84.1784	30	12/72	salt_pellet
10627	R.R#GSCVTQVGLLESVYEM*FR.K	2261.11	0.00566037	3	CID	0.00121944	3.80386	0.377427	318.6	1	17/72	MNase_sup
10637	R.R#GSCVTQVGLLESVYEM*FR.K	2261.11	0.0155481	3	CID	8.29124e-05	4.37708	0.412954	363.309	1	18/72	MNase_sup
eukaryotic translation initiation factor 5B [Homo sapiens]						1.04178e-05	10.2626		138742	84043963	1 (1 0 0 0 0)
4597	K.LR#APIICVLGHVDTGK.T	1763	-0.00879281	3	CID	1.04178e-05	4.22312	0.430845	860.319	1	26/60	MNase_sup
DEAD (Asp-Glu-Ala-Asp) box polypeptide 5 [Homo sapiens]						1.10136e-07	10.2134		69104.8	4758138	3 (3 0 0 0 0)
3369	R.KIVDQIR@PDR.Q	1267.72	-0.0432858	2	CID	0.314873	2.14561	0.134632	241.893	9	7/18	MNase_sup
1704	R.R#CDELTR.K	963.468	0.00740803	2	CID	0.434787	2.12109	0.0658969	374.418	2	9/12	MNase_sup
3403	K.R#GGFNTFR.D	968.506	0.00642447	2	CID	0.990333	2.07203	0.0110131	109.528	22	7/14	MNase_sup
DEAD (Asp-Glu-Ala-Asp) box polypeptide 3, Y-linked [Homo sapiens]						5.13597e-06	10.1652		73108.2	13514809	2 (2 0 0 0 0)
5205	R.VR#PCVVYGGADIGQQIR.D	1902	-0.00222191	3	CID	2.78975e-05	4.12516	0.434776	735.545	1	27/64	MNase_sup
5213	R.VR#PCVVYGGADIGQQIR.D	1902	-0.00203881	3	CID	5.88668e-06	4.09088	0.423662	887.691	1	28/64	MNase_sup
5464	R.VR#PCVVYGGADIGQQIR.D	1902	-0.00148949	3	CID	1.21175e-06	4.4934	0.470216	898.845	1	29/64	MNase_sup
5469	R.VR#PCVVYGGADIGQQIR.D	1902	-0.00936302	3	CID	2.08052e-08	4.85047	0.467013	1341.45	1	33/64	MNase_pellet
5957	R.VR#PCVVYGGADIGQQIR.D	1902	0.00363746	3	CID	1.13376e-06	3.54777	0.362278	1387.24	1	34/64	MNase_pellet
5965	R.VR#PCVVYGGADIGQQIR.D	1902	-0.00496849	3	CID	1.39625e-06	3.90011	0.445702	1044.98	1	31/64	MNase_pellet
minichromosome maintenance protein 7 isoform 1 [Homo sapiens]						4.82258e-05	10.1575		81256.7	33469968	2 (2 0 0 0 0)
5354	R.CSILAAANPAYGR@.Y	1391.68	0.0283472	2	CID	4.4827e-05	3.59567	0.440414	1071.07	1	16/24	MNase_sup
5809	R.CSILAAANPAYGR@.Y	1391.68	0.0386011	2	CID	1.57736e-05	3.9847	0.370092	1069.83	1	16/24	MNase_sup
5817	R.CSILAAANPAYGR@.Y	1391.68	0.0393336	2	CID	0.000374601	3.95311	0.368845	1097.98	1	16/24	MNase_sup
U5 snRNP-specific protein, 116 kD [Homo sapiens]						1.36049e-06	10.231		109408	41152056	2 (2 0 0 0 0)
6739	K.R#YDQDLCYTDILFTEQER.G	2379.09	-0.0013942	3	CID	0.000307084	3.24635	0.327411	799.697	1	21/68	MNase_pellet
6746	K.R#YDQDLCYTDILFTEQER.G	2379.09	-0.00102799	3	CID	1.36049e-06	4.05494	0.397728	530.459	1	18/68	MNase_pellet
7408	K.R#YDQDLCYTDILFTEQER.G	2379.09	0.0017186	3	CID	4.06652e-05	3.34969	0.378	662.443	1	19/68	MNase_pellet
7415	K.R#YDQDLCYTDILFTEQER.G	2379.09	0.00116928	3	CID	0.000644876	3.13113	0.454919	585.618	1	20/68	MNase_pellet
9111	K.R#YDQDLCYTDILFTEQER.G	2379.09	0.0238744	3	CID	0.000625243	5.10002	0.426696	664.175	1	22/68	MNase_pellet
9118	K.R#YDQDLCYTDILFTEQER.G	2379.09	0.0194798	3	CID	7.51509e-08	4.91849	0.504684	856.524	1	24/68	MNase_pellet
caspase 14 precursor [Homo sapiens]						1.52966e-05	10.128		27662	6912286	1 (1 0 0 0 0)
9978	R.QLR@FESTM*KRDPTAEQFQEELEK.F	2884.38	0.0777233	3	CID	1.52966e-05	2.56062	0.0584243	220.087	5	16/88	MNase_pellet
THO complex 2 isoform 2 [Homo sapiens]						2.6263e-05	10.1929		169474	52486999	1 (1 0 0 0 0)
9972	K.R#VPSIDVLCNEFHTPHDAAFFLSR.P	2842.41	-0.00225463	4	CID	2.6263e-05	3.17003	0.21608	575.176	1	26/138	MNase_pellet
heterogeneous nuclear ribonucleoprotein D isoform c [Homo sapiens]						4.19263e-06	10.2091		32814.1	14110414	2 (2 0 0 0 0)
6715	R.R#GFCFITFKEEEPVKK.I	2029.06	-0.00360468	4	CID	4.19263e-06	3.83704	0.320961	496.682	1	26/90	MNase_pellet

## Sheet: lys me
Reference	#-monomethyl, @ dimethyl, ^ trimethyl,* formyl	formyl, acetyl				P (pro)	Score	Coverage	MW	Accession	Peptide (Hits)	Sample
Scan(s)	Peptide	MH+	DeltaM	z	Type	P (pep)	XC	DeltaCn	Sp	RSp	Ions
PREDICTED: similar to U5 snRNP-specific protein, 200 kDa [Homo sapiens]						1.48215e-11	38.2289		185553	89062428	5 (3 2 0 0 0)
4680	K.TLNLCK#M*IDK.R	1265.66	0.0737157	2	CID	0.0830845	2.08357	0.47291	224.887	16	8/18	MNase Pellet
4687	K.TLNLCK#M*IDK.R	1265.66	0.0713964	2	CID	0.0119242	2.31867	0.442899	377.132	3	10/18	MNase Pellet
3692	K.TLNLCK#M*IDK.R	1265.66	0.0698095	2	CID	0.00735169	2.10261	0.4931	246.413	10	8/18	MNase Sup
3699	K.TLNLCK#M*IDK.R	1265.66	0.0698095	2	CID	0.00722741	2.3887	0.422785	306.496	5	9/18	MNase Sup
DEAD (Asp-Glu-Ala-Asp) box polypeptide 21 [Homo sapiens]						4.38952e-08	20.1975		87290.4	50659095	2 (2 0 0 0 0)
5992	K.K#LSVACFYGGTPYGGQFER.M	2151.03	-0.00501714	3	CID	0.0014734	2.75542	0.341654	287.385	2	18/72	MNase Pellet
U5 snRNP-specific protein [Homo sapiens]						8.61989e-06	12.2115		273425	91208426	3 (2 0 0 0 1)
4166	K.ARKWQQLQAK@.R	1284.72	-0.00549269	2	CID	0.0855236	2.05276	0.385962	884.18	2	13/18	MNase Pellet
5606	K.LM*RQIRMCK@.D	1279.65	0.0740373	2	CID	0.118952	2.19182	0.162555	333.753	1	9/16	MNase Pellet
transducin beta-like 3 [Homo sapiens]						4.86294e-05	10.2232		88978.6	19913369	2 (2 0 0 0 0)
3077	R.CHDK#DINSVAIAPNDK.L	1810.88	-0.00394804	3	CID	0.00013377	2.75623	0.388645	438.153	1	17/60	MNase Pellet
3083	R.CHDK#DINSVAIAPNDK.L	1810.88	-0.0103567	3	CID	0.00846811	2.61926	0.426479	486.607	1	18/60	MNase Pellet
myosin, heavy polypeptide 9, non-muscle [Homo sapiens]						6.79492e-07	24.2452		226391	12667788	4 (3 0 0 1 0)
4096	R.ALEQQVEEMK@.T	1232.59	0.0046402	2	CID	6.79492e-07	2.35248	0	1162.77	1	15/18	MNase Pellet
4102	R.ALEQQVEEMK@.T	1232.59	0.00097809	2	CID	8.2194e-07	2.38744	0	872.12	1	13/18	MNase Pellet
nucleolar protein family 6 alpha isoform [Homo sapiens]						5.2898e-10	20.2148		127513	18644728	2 (2 0 0 0 0)
8252	R.LDK#PCPAYVEPM*TVVCHLEGSGQWPQDAEAVQR.V	3797.77	-0.973373	4	CID	0.00137665	3.35094	0.335655	598.456	1	36/192	MNase Pellet
8259	R.LDK@PCPAYVEPMTVVCHLEGSGQWPQDAEAVQR.V	3795.76	0.00813962	4	CID	5.2898e-10	3.32646	0.344365	750.693	1	39/192	MNase Pellet
eukaryotic translation elongation factor 1 alpha 1 [Homo sapiens]						6.52003e-08	10.2013		50109.2	4503471	1 (1 0 0 0 0)
9448	K.DGNASGTTLLEALDCILPPTRPTDK#PLR.L	3035.58	-0.0141038	3	CID	8.00387e-08	2.5063	0.421113	333.762	1	20/108	MNase Pellet
9790	K.DGNASGTTLLEALDCILPPTRPTDK#PLR.L	3035.58	-0.00952613	3	CID	6.52003e-08	2.77864	0.520877	245.042	1	16/108	MNase Pellet
9385	K.DGNASGTTLLEALDCILPPTRPTDK#PLR.L	3035.58	-0.00202	3	CID	5.56e-07	3.08	0.55	256.7	1	17/108	MNase Pellet
9881	K.SGDAAIVDMVPGK#PM*CVESFSDYPPLGR.F	3025.41	0.01264	3	CID	1.26e-06	3.09	0.3	1351.3	1	33/108	salt_sup
10151	K.SGDAAIVDMVPGK#PMCVESFSDYPPLGR.F	3009.42	0.02501	3	CID	0.000198	3.72	0.62	729.7	1	28/108	salt_sup
10163	K.SGDAAIVDMVPGK#PMCVESFSDYPPLGR.F	3009.42	0.02904	3	CID	2.62e-06	3.59	0.62	584.6	1	27/108	salt_sup
10335	K.DGNASGTTLLEALDCILPPTRPTDK#PLR.L	3035.58	0.02581	3	CID	3.64e-07	3.14	0.44	222	1	16/108	salt_sup
10312	K.SGDAAIVDMVPGK#PM*CVESFSDYPPLGR.F	3025.41	0.00293686	3	CID	0.457112	3.04408	0.0741923	289.791	1	20/108	salt_sup
10312	K.SGDAAIVDM*VPGK#PMCVESFSDYPPLGR.F	3025.41	0.00293686	3	CID	0.993972	2.81824	0.423133	169.099	2	17/108	salt_sup
10485	K.SGDAAIVDMVPGK#PMCVESFSDYPPLGR.F	3009.42	0.0305057	3	CID	1.27017e-06	2.54983	0.526393	522.185	1	27/108	salt_sup
10644	K.DGNASGTTLLEALDCILPPTRPTDK#PLR.L	3035.58	0.0199539	3	CID	7.53257e-07	3.09005	0.494369	282.835	1	17/108	salt_sup
8929	K.SGDAAIVDM*VPGK#PM*CVESFSDYPPLGR.F	3041.41	0.0198627	3	CID	1.25595e-10	3.24824	0.545561	1297.07	1	31/108	salt_sup
9464	K.SGDAAIVDMVPGK#PM*CVESFSDYPPLGR.F	3025.41	0.0157542	3	CID	5.0792e-06	3.83852	0.0449923	646.093	2	26/108	salt_sup
9464	K.SGDAAIVDM*VPGK#PMCVESFSDYPPLGR.F	3025.41	0.0157542	3	CID	6.20068e-07	3.66581	0.538532	800.47	1	29/108	salt_sup
9827	K.SGDAAIVDMVPGK#PMCVESFSDYPPLGR.F	3009.42	0.032886	3	CID	2.50083e-09	3.81601	0.55325	885.362	1	33/108	salt_sup
9832	K.SGDAAIVDMVPGK#PMCVESFSDYPPLGR.F	3009.42	0.032886	3	CID	1.28943e-09	4.3134	0.576155	727.279	1	30/108	salt_sup
9919	R.KDGNASGTTLLEALDCILPPTRPTDK#PLR.L	3163.68	0.0292389	3	CID	0.000831529	2.59161	0.244797	328.028	1	22/112	salt_sup
20442	K.DGNASGTTLLEALDCILPPTRPTDK#PLR.L	3035.58	0.008052	3	CID	1.49182e-07	3.45035	0.560171	260.523	1	17/108	Total_chromatin
20444	K.DGNASGTTLLEALDCILPPTRPTDK#PLR.L	3035.58	0.008052	3	CID	1.88576e-06	3.31315	0.46315	200.286	1	16/108	Total_chromatin
16412	R.EHALLAYTLGVKQLIVGVNKM*DSTEPPYSQK@R.Y	3629.9	0.0417392	5	CID	0.000662247	3.61694	0.281159	615.237	1	42/248	Total_chromatin
20218	K.DGNASGTTLLEALDCILPPTRPTDK#PLR.L	3035.58	-0.00165259	3	CID	0.000184462	3.04646	0.417371	222.917	1	16/108	Total_chromatin
20223	K.DGNASGTTLLEALDCILPPTRPTDK#PLR.L	3035.58	0.00915063	3	CID	6.37311e-07	3.18444	0.51227	287.518	1	18/108	Total_chromatin
20249	K.DGNASGTTLLEALDCILPPTRPTDK#PLR.L	3035.58	0.00860132	3	CID	2.35569e-05	3.36661	0.543727	272.803	1	18/108	Total_chromatin
chromodomain helicase DNA binding protein 3 isoform 2 [Homo sapiens]						3.49333e-05	10.1694		222719	52630322	3 (0 2 0 0 1)
6041	R.VLIFSQMTK@.M	1094.6	0.00398264	2	CID	3.49333e-05	2.50358	0.341026	859.252	1	13/16	MNase Pellet
6046	R.VLIFSQMTK@.M	1094.6	-0.00309744	2	CID	6.41935e-05	2.77633	0.270125	1011.01	1	14/16	MNase Pellet
9093	K.LGLLGGK@RK.K	969.625	0.00367578	2	CID	0.160628	2.0354	0.224542	458.906	8	10/16	MNase Pellet
myosin IA [Homo sapiens]						2.58528e-05	8.15279		118326	4885503	2 (0 2 0 0 0)
7316	K.LQQVFIEMTLK^EEQEEYKR.E	2483.24	-0.0406655	3	CID	2.58528e-05	2.77478	0.380111	472.447	2	17/72	MNase Pellet
7327	K.LQQVFIEMTLK^EEQEEYKR.E	2483.24	-0.0461586	3	CID	3.83582e-05	3.05583	0.478001	491.718	2	17/72	MNase Pellet
CCAAT/enhancer binding protein zeta [Homo sapiens]						1.60757e-06	20.2107		120898	42542392	4 (4 0 0 0 0)
4386	R.ALTVAHELLCNK#PEEEK.A	1995.02	-0.000192429	3	CID	1.60757e-06	3.44145	0.289394	584.475	1	22/64	MNase Pellet
4394	R.ALTVAHELLCNK#PEEEK.A	1995.02	-0.00403764	3	CID	0.0231067	3.06796	0.304214	361.553	1	18/64	MNase Pellet
heat shock 70kDa protein 1-like [Homo sapiens]						2.68185e-07	10.2015		70331.4	124256496	2 (2 0 0 0 0)
6004	R.IINEPTAAAIAYGLDK@.G	1687.9	-0.000878448	2	CID	2.68185e-07	3.87425	0	1101.72	1	19/30	MNase Pellet
6013	R.IINEPTAAAIAYGLDK@.G	1687.9	0.000586396	2	CID	1.58661e-06	3.4943	0	803.122	1	19/30	MNase Pellet
4972	R.IINEPTAAAIAYGLDK@.G	1687.9	0.00173262	3	CID	0.000715078	2.97377	0	536.583	1	20/60	MNase Sup
5066	R.IINEPTAAAIAYGLDK@.G	1687.9	0.00266159	2	CID	1.93964e-10	3.95186	0	1658.05	1	23/30	MNase Sup
5073	R.IINEPTAAAIAYGLDK@.G	1687.9	0.00327194	2	CID	4.36761e-10	4.01167	0	2032.95	1	25/30	MNase Sup
5086	R.IINEPTAAAIAYGLDK@.G	1687.9	0.00388229	2	CID	1.23863e-10	4.67468	0	1308	1	20/30	MNase Sup
5093	R.IINEPTAAAIAYGLDK@.G	1687.9	0.00424851	2	CID	4.5769e-05	3.62435	0	636.927	1	16/30	MNase Sup
8467	R.IINEPTAAAIAYGLDK@.G	1687.9	0.0163811	3	CID	0.00948067	3.68634	0	885.247	1	23/60	salt_pellet
8468	R.IINEPTAAAIAYGLDK@.G	1687.9	0.0201176	2	CID	4.04016e-09	3.45537	0	1103.76	1	20/30	salt_pellet
7258	R.LIGDAAK^NQVAM*NPQNTVFDAK.R	2403.19	0.0426834	3	CID	0.000215285	2.51537	0.34022	494.108	1	25/84	salt_pellet
8361	R.IINEPTAAAIAYGLDK@.G	1687.9	0.0172966	3	CID	6.06481e-05	3.90523	0	1194.23	1	26/60	salt_pellet
8364	R.IINEPTAAAIAYGLDK@.G	1687.9	0.0162114	2	CID	1.67536e-09	3.76992	0	1296.27	1	23/30	salt_pellet
8380	R.IINEPTAAAIAYGLDK@.G	1687.9	0.0154655	3	CID	0.000727983	4.90082	0	862.098	1	27/60	salt_pellet
8387	R.IINEPTAAAIAYGLDK@.G	1687.9	0.0166997	2	CID	6.4894e-10	4.48621	0	1541.04	1	24/30	salt_pellet
8325	R.IINEPTAAAIAYGLDK@.G	1687.9	0.00717819	2	CID	4.37026e-06	3.58119	0	1174.92	1	19/30	salt_pellet
8325	R.IINEPTAAAIAYGLDK@.G	1687.9	0.00717819	2	CID	4.37026e-06	3.58119	0	1174.92	1	19/30	salt_pellet
9014	R.IINEPTAAAIAYGLDK@.G	1687.9	0.0096196	2	CID	5.32483e-10	3.83893	0	1767.31	1	24/30	salt_sup
9552	R.IINEPTAAAIAYGLDK@.G	1687.9	0.012061	2	CID	9.6572e-10	3.22048	0	1667.36	1	24/30	salt_sup
9585	R.IINEPTAAAIAYGLDK@.G	1687.9	0.0172966	3	CID	1.93725e-05	4.772	0	1529.47	1	30/60	salt_sup
9604	R.IINEPTAAAIAYGLDK@.G	1687.9	0.0156486	3	CID	0.000150002	4.14768	0	1743.43	1	31/60	salt_sup
12522	R.IINEPTAAAIAYGLDK@.G	1687.9	0.0138176	3	CID	0.00799132	4.46333	0	1050.33	1	24/60	Total_chromatin
12523	R.IINEPTAAAIAYGLDK@.G	1687.9	0.0135258	2	CID	5.57603e-07	4.34422	0	1346.45	1	21/30	Total_chromatin
12526	R.IINEPTAAAIAYGLDK@.G	1687.9	0.0135258	2	CID	3.29293e-10	4.16246	0	1493.54	1	22/30	Total_chromatin
12539	R.IINEPTAAAIAYGLDK@.G	1687.9	0.0136345	3	CID	0.000311448	4.83945	0	1150.45	1	27/60	Total_chromatin
12540	R.IINEPTAAAIAYGLDK@.G	1687.9	0.0143803	2	CID	9.04569e-10	4.91423	0	1543.67	1	24/30	Total_chromatin
12587	R.IINEPTAAAIAYGLDK@.G	1687.9	0.0127934	2	CID	1.13815e-09	4.78339	0	1505.05	1	24/30	Total_chromatin
12588	R.IINEPTAAAIAYGLDK@.G	1687.9	0.0123527	3	CID	2.87835e-05	4.7016	0	1389.92	1	29/60	Total_chromatin
12589	R.IINEPTAAAIAYGLDK@.G	1687.9	0.0127934	2	CID	3.69728e-09	4.76148	0	2051.16	1	25/30	Total_chromatin
12605	R.IINEPTAAAIAYGLDK@.G	1687.9	0.01455	3	CID	0.000305006	4.99238	0	1352.83	1	29/60	Total_chromatin
12606	R.IINEPTAAAIAYGLDK@.G	1687.9	0.0153569	2	CID	5.44987e-10	4.61337	0	1690.13	1	23/30	Total_chromatin
inositol 1,4,5-triphosphate receptor, type 3 [Homo sapiens]						2.55822e-10	10.237		303920	4504795	1 (1 0 0 0 0)
2479	R.RNAGEK#IK@.Y	957.553	-0.0110165	2	CID	0.591348	2.40157	0.100653	473.777	3	12/14	MNase Pellet
dystonin isoform 1 [Homo sapiens]						6.05081e-06	8.2135		629402	34577047	4 (0 4 0 0 0)
7121	R.LQNVQIALDYLK@.R	1445.8	0.00174661	2	CID	2.59004e-05	3.82415	0.40702	1924.99	1	19/22	MNase Pellet
7127	R.LQNVQIALDYLK@.R	1445.8	0.00516458	2	CID	7.85912e-06	4.14389	0.461503	1690.99	1	18/22	MNase Pellet
7154	R.LQNVQIALDYLK@.R	1445.8	0.00369973	2	CID	1.84581e-05	4.18393	0.389403	2114.65	1	19/22	MNase Pellet
7161	R.LQNVQIALDYLK@.R	1445.8	0.00394387	2	CID	6.05081e-06	4.27006	0.387934	2102.31	1	19/22	MNase Pellet
7374	R.LQNVQIALDYLK@.R	1445.8	0.00638528	2	CID	3.26763e-05	3.13718	0.361835	1200.26	1	16/22	MNase Pellet
22	K.LFNAIIHK@.Y	983.572	0.00843413	2	CID	0.00102597	2.72414	0.269163	746.195	1	12/14	MNase Sup
27	K.LFNAIIHK@.Y	983.572	0.00239165	2	CID	0.00164622	2.61194	0.309717	760.93	1	11/14	MNase Sup
284	K.LFNAIIHK@.Y	983.572	0.000377494	2	CID	0.000301635	2.20657	0.349734	601.538	1	10/14	MNase Sup
544	K.LFNAIIHK@.Y	983.572	0.00355132	2	CID	0.00026543	2.32983	0.344936	683.539	1	11/14	MNase Sup
552	K.LFNAIIHK@.Y	983.572	0.0017813	2	CID	0.00137179	2.71516	0.233506	590.67	1	11/14	MNase Sup
597	R.LQNVQIALDYLK@.R	1445.8	0.00626321	2	CID	2.81405e-05	3.66334	0.4033	2078.48	1	19/22	MNase Sup
806	K.LFNAIIHK@.Y	983.572	0.00257476	2	CID	0.0572145	2.40655	0.0822148	688.829	1	11/14	MNase Sup
814	K.LFNAIIHK@.Y	983.572	-0.00194184	2	CID	0.0264685	2.09259	0.0843157	587.983	3	11/14	MNase Sup
3620	R.LQNVQIALDYLK@.R	1445.8	-0.00582175	2	CID	0.00651899	2.00022	0.156961	321.457	1	9/22	MNase Sup
3866	R.LQNVQIALDYLK@.R	1445.8	0.00943704	2	CID	0.000330031	2.387	0.364964	692.804	1	12/22	MNase Sup
4105	R.LQNVQIALDYLK@.R	1445.8	0.00211282	2	CID	3.13022e-06	2.59811	0.502594	1020.21	1	16/22	MNase Sup
4116	R.LQNVQIALDYLK@.R	1445.8	0.00614114	2	CID	6.22023e-05	2.91955	0.316232	977.46	1	15/22	MNase Sup
4357	R.LQNVQIALDYLK@.R	1445.8	0.000892116	2	CID	1.63915e-05	3.13131	0.359176	1329.58	1	17/22	MNase Sup
4402	R.LQNVQIALDYLK@.R	1445.8	0.00272317	2	CID	8.84957e-06	3.79918	0.404585	1678.32	1	18/22	MNase Sup
4668	R.LQNVQIALDYLK@.R	1445.8	-0.00948386	2	CID	9.12245e-06	3.63413	0.356199	1554.12	1	18/22	MNase Sup
4708	R.LQNVQIALDYLK@.R	1445.8	0.00992532	2	CID	3.09039e-06	3.49894	0.33481	1789.36	1	19/22	MNase Sup
4995	R.LQNVQIALDYLK@.R	1445.8	0.00577493	2	CID	4.72996e-05	2.01867	0.428212	531.282	1	11/22	MNase Sup
5263	R.LQNVQIALDYLK@.R	1445.8	0.00553079	2	CID	0.000382396	2.95118	0.356624	708.946	1	13/22	MNase Sup
5271	R.LQNVQIALDYLK@.R	1445.8	0.00162454	2	CID	0.00130177	2.39312	0.286109	373.271	1	9/22	MNase Sup
5527	R.LQNVQIALDYLK@.R	1445.8	0.00687356	2	CID	2.28212e-05	3.63075	0.437596	1967.94	1	19/22	MNase Sup
5560	R.LQNVQIALDYLK@.R	1445.8	0.00150247	2	CID	1.00117e-05	3.64197	0.432766	1702.06	1	19/22	MNase Sup
5815	R.LQNVQIALDYLK@.R	1445.8	0.00528665	2	CID	2.67896e-06	3.7056	0.430234	2029.67	1	19/22	MNase Sup
5823	R.LQNVQIALDYLK@.R	1445.8	0.00443215	2	CID	1.85559e-06	3.69216	0.484915	1403.77	1	17/22	MNase Sup
5989	R.LQNVQIALDYLK@.R	1445.8	0.00809426	2	CID	3.79157e-05	4.36381	0.419831	2163.8	1	19/22	MNase Sup
6012	R.LQNVQIALDYLK@.R	1445.8	0.00553079	2	CID	1.2167e-05	3.79801	0.404636	2066.57	1	19/22	MNase Sup
6079	R.LQNVQIALDYLK@.R	1445.8	0.00858255	2	CID	1.65281e-05	3.83177	0.37879	2008.3	1	19/22	MNase Sup
6087	R.LQNVQIALDYLK@.R	1445.8	0.00736184	2	CID	1.39e-05	3.89889	0.391199	1955.01	1	19/22	MNase Sup
3313	K.LEEQIAQHK@.A	1123.58	-1.00332	2	CID	0.393625	2.20662	0.245751	409.567	3	9/16	MNase Sup
6136	K.QNVDQALLNGLELLK@.Q	1695.93	-0.0546975	3	CID	0.180151	2.70602	0.137746	236.534	38	14/56	MNase Sup
6875	R.LQNVQIALDYLK@.R	1445.8	-0.00496726	2	CID	2.19001e-05	3.45521	0.43429	1645.39	1	18/22	MNase Sup
6883	R.LQNVQIALDYLK@.R	1445.8	0.0130991	2	CID	1.84581e-05	3.7429	0.42347	1785.76	1	18/22	MNase Sup
9433	K.TIAEGENLLLK#TQGSEK#AALQLQLNTIK.T	3052.73	-0.0846429	3	CID	0.00909054	2.53341	0.23998	458.317	1	20/108	MNase Sup
6231	R.ENK^LK#ESLEK.A	1273.69	-0.0497912	2	CID	0.951865	2.51684	0.0593488	197.333	8	10/18	Total_chromatin
6248	R.ENK^LK#ESLEK.A	1273.69	-0.0482043	2	CID	0.582917	2.47455	0.155256	204.747	9	10/18	Total_chromatin
10767	K.K#LDK@VLK.N	885.582	-0.0411069	2	CID	0.498896	2.41017	0.0765552	535.475	8	9/12	Total_chromatin
19804	R.LQNVQIALDYLK@.R	1445.8	0.0133433	2	CID	1.18708e-05	3.85043	0.377773	1938.34	1	19/22	Total_chromatin
19806	R.LQNVQIALDYLK@.R	1445.8	0.0133433	2	CID	1.49901e-05	4.64228	0.401924	2105.24	1	19/22	Total_chromatin
ribosomal L1 domain containing 1 [Homo sapiens]						2.32194e-05	20.2496		54939	118498359	4 (4 0 0 0 0)
5508	R.SDSEDICLFTK#DEPNSTPEK.T	2326.04	-0.00810897	3	CID	0.000170555	3.31908	0.497418	609.677	1	25/76	MNase Pellet
5517	R.SDSEDICLFTK#DEPNSTPEK.T	2326.04	-0.0152501	3	CID	2.32194e-05	3.27006	0.490862	652.635	1	24/76	MNase Pellet
lamin B1 [Homo sapiens]						2.61836e-09	10.2746		66367.7	5031877	6 (6 0 0 0 0)
4472	K.CK#AEHDQLLLNYAK.K	1716.87	0.00123167	3	CID	1.29589e-05	4.39403	0.309751	1475.96	1	24/52	MNase Pellet
4479	K.CK#AEHDQLLLNYAK.K	1716.87	-0.000965599	3	CID	8.19559e-07	4.38938	0.317867	1535.34	1	24/52	MNase Pellet
4508	K.CK#AEHDQLLLNYAK.K	1716.87	-0.00279665	3	CID	3.88992e-06	4.58602	0.270784	1816.98	1	26/52	MNase Pellet
4515	K.CK#AEHDQLLLNYAK.K	1716.87	-0.00169802	3	CID	3.44202e-06	4.4108	0.303889	1754.28	1	25/52	MNase Pellet
4522	K.CK#AEHDQLLLNYAK.K	1716.87	-0.0069336	2	CID	2.77322e-06	3.41233	0.48719	1621.67	1	19/26	MNase Pellet
4532	K.CK#AEHDQLLLNYAK.K	1716.87	-0.0101074	2	CID	2.61836e-09	2.33288	0.523357	1339.65	1	18/26	MNase Pellet
4453	K.CK#AEHDQLLLNYAK.K	1716.87	-0.00883913	3	CID	0.000108323	4.23424	0.339099	1163.88	1	22/52	MNase Pellet
4460	K.CK#AEHDQLLLNYAK.K	1716.87	-0.0110364	3	CID	7.75278e-06	3.93702	0.263969	1184.08	1	22/52	MNase Pellet
4470	K.CK#AEHDQLLLNYAK.K	1716.87	-0.00279665	3	CID	0.944249	3.15006	0.196999	534.57	1	19/52	MNase Pellet
6444	K.CK#AEHDQLLLNYAK.K	1716.87	0.0089221	3	CID	9.79975e-06	4.52939	0.28243	1431.74	1	24/52	salt_sup
6457	K.CK#AEHDQLLLNYAK.K	1716.87	0.00014648	2	CID	1.4401e-06	3.14578	0.41729	2053.61	1	20/26	salt_sup
6958	K.CK#AEHDQLLLNYAK.K	1716.87	0.0025134	3	CID	2.31662e-05	4.73375	0.253929	1295.93	1	24/52	Total_chromatin
6984	K.CK#AEHDQLLLNYAK.K	1716.87	0.00544309	3	CID	1.2186e-05	4.37724	0.262345	1252.72	1	22/52	Total_chromatin
7066	R.LAVYIDK@.V	849.477	0.00933929	2	CID	0.00460266	2.47519	0	634.292	1	11/12	Total_chromatin
7068	R.LAVYIDK@.V	849.477	0.00849825	1	CID	0.700056	1.66549	0	71.7586	21	6/12	Total_chromatin
7108	R.LAVYIDK@.V	849.477	0.0101938	2	CID	0.00625709	2.46812	0	622.688	1	11/12	Total_chromatin
7109	R.LAVYIDK@.V	849.477	0.00984102	1	CID	0.204823	2.39734	0	270.342	1	9/12	Total_chromatin
7112	R.LAVYIDK@.V	849.477	0.0101938	2	CID	0.00515027	2.42814	0	637.317	1	11/12	Total_chromatin
7113	R.LAVYIDK@.V	849.477	0.00984102	1	CID	0.0361893	2.55755	0	276.928	1	9/12	Total_chromatin
7130	R.LAVYIDK@.V	849.477	0.00996309	1	CID	0.15755	2.6479	0	289.35	1	9/12	Total_chromatin
7132	R.LAVYIDK@.V	849.477	0.0102548	2	CID	0.00953406	2.62877	0	632.705	1	11/12	Total_chromatin
7174	R.LAVYIDK@.V	849.477	0.00573822	2	CID	0.00289827	2.40884	0	630.112	1	11/12	Total_chromatin
7176 - 7177	R.LAVYIDK@.V	849.477	0.00483614	1	CID	0.382105	2.65469	0	283.894	1	9/12	Total_chromatin
7196	R.LAVYIDK@.V	849.477	0.00837618	1	CID	0.00724718	2.50424	0	282.836	1	9/12	Total_chromatin
7198	R.LAVYIDK@.V	849.477	0.00878998	2	CID	0.00530148	2.49516	0	621.435	1	11/12	Total_chromatin
7204	R.LAVYIDK@.V	849.477	0.00878998	2	CID	0.00446839	2.31863	0	622.132	1	11/12	Total_chromatin
heat shock 70kDa protein 8 isoform 2 [Homo sapiens]						3.16562e-06	10.1912		53484.5	24234686	1 (1 0 0 0 0)
4308	K.LLQDFFNGK@.E	1109.57	0.0042755	2	CID	0.136457	2.27734	0	415.002	1	10/16	MNase Sup
8863	R.IINEPTAAAIAYGLDKK@.V	1815.99	0.0211019	2	CID	8.13886e-10	4.01721	0.459385	1328.27	1	24/32	salt_sup
9492	K.LLQDFFNGK@.E	1109.57	0.0126983	2	CID	9.3332e-05	2.83524	0	916.265	1	15/16	salt_sup
13902 - 13904	R.IINEPTAAAIAYGLDK@K.V	1815.99	-0.00587563	2	CID	1.17072e-05	3.77551	0.000149508	993.605	1	20/32	Total_chromatin
13902 - 13904	R.IINEPTAAAIAYGLDKK@.V	1815.99	-0.00587563	2	CID	9.26424e-07	3.77495	0.493575	993.605	1	20/32	Total_chromatin
2584	K.DNNLLGK@.F	801.415	0.00314131	1	CID	0.222438	2.42147	0	255.356	1	9/12	Total_chromatin
2618	K.DNNLLGK@.F	801.415	0.00209027	2	CID	0.0352119	2.3604	0	498.257	1	9/12	Total_chromatin
2660	K.DNNLLGK@.F	801.415	0.00417891	1	CID	0.117492	2.193	0	199.067	1	8/12	Total_chromatin
2682	K.DNNLLGK@.F	801.415	0.00202924	2	CID	0.0145311	2.3487	0	618.496	1	9/12	Total_chromatin
11916	K.LLQDFFNGK@.E	1109.57	0.00854796	2	CID	0.0156555	2.27148	0	877.752	1	12/16	Total_chromatin
11952	K.LLQDFFNGK@.E	1109.57	0.0123321	2	CID	2.6187e-05	3.05454	0	629.633	1	12/16	Total_chromatin
11970	K.LLQDFFNGK@.E	1109.57	0.0106232	2	CID	6.22713e-05	2.61821	0	902.566	1	13/16	Total_chromatin
11981	K.LLQDFFNGK@.E	1109.57	0.0105011	2	CID	0.000142787	3.03716	0	901.252	1	13/16	Total_chromatin
poly(A) binding protein, cytoplasmic 1 [Homo sapiens]						7.16318e-08	10.1776		70626	46367787	2 (2 0 0 0 0)
10079 - 10080	K.ELNGK#QIYVGR.A	1290.72	-0.0315989	2	CID	0.218528	2.17301	0.467223	154.044	18	8/20	Total_chromatin
DNA topoisomerase II, alpha isozyme [Homo sapiens]						5.79731e-06	10.1754		174275	19913406	2 (2 0 0 0 0)
8245	R.AGEMELK#PFNGEDYTCITFQPDLSK.F	2904.34	-0.0100169	3	CID	5.79731e-06	3.29904	0.426928	334.349	1	20/96	MNase Pellet
8251	R.AGEMELK#PFNGEDYTCITFQPDLSK.F	2904.34	-0.00360824	3	CID	1.50226e-05	3.01027	0.445521	248.383	1	18/96	MNase Pellet
histone cluster 1, H1c [Homo sapiens]						3.84768e-05	44.2463		21351.8	4885375	16 (6 6 4 0 0)
3438 - 3440	R.K#ASGPPVSELITK.A	1340.78	-0.0448244	2	CID	0.772179	2.36714	0.245902	103.462	4	11/24	MNase Pellet
3443	R.K#ASGPPVSELITK.A	1340.78	-0.0428712	2	CID	0.999292	2.42442	0.247963	157.972	2	12/24	MNase Pellet
3450	R.K#ASGPPVSELITK.A	1340.78	-0.045923	2	CID	0.798714	2.02286	0.190103	227.769	2	12/24	MNase Pellet
3488	R.K#ASGPPVSELITK.A	1340.78	-0.0392531	3	CID	0.133337	2.91045	0.32162	361.667	10	14/48	MNase Pellet
3492	R.K#ASGPPVSELITK.A	1340.78	-0.0392531	3	CID	0.215003	3.70684	0.240909	506.608	3	17/48	MNase Pellet
3496	R.K#ASGPPVSELITK.A	1340.78	-0.0407179	3	CID	0.0772069	3.37927	0.12828	475.762	5	16/48	MNase Pellet
alpha 2 actin [Homo sapiens]						5.62687e-09	10.1934		41981.8	4501883	2 (2 0 0 0 0)
8524	K.EK#LCYVALDFENEMATAASSSSLEK.S	2807.31	0.0088612	3	CID	3.86719e-06	2.90952	0.0881321	808.462	1	23/96	MNase Pellet
8538	K.EK#LCYVALDFENEMATAASSSSLEK.S	2807.31	-0.0134777	3	CID	5.62687e-09	3.86741	0.0173958	836.068	2	22/96	MNase Pellet
nucleolar protein family A, member 1 [Homo sapiens]						1.72e-05	10.17		22334.2	15011916	2 (2 0 0 0 0)
5994	K.CTTDENK#VPYFNAPVYLENK.E	2416.15	-0.00972	3	CID	1.72e-05	3.18	0.48	899.4	1	28/76	MNase Pellet
6002	K.CTTDENK#VPYFNAPVYLENK.E	2416.15	-0.01063	3	CID	3.13e-05	3.48	0.4	840.5	1	28/76	MNase Pellet
6790	K.CTTDENK#VPYFNAPVYLENK.E	2416.15	-0.011733	3	CID	7.9396e-08	3.88972	0.413926	1067.37	1	30/76	MNase Pellet
6797	K.CTTDENK#VPYFNAPVYLENK.E	2416.15	-0.00111291	3	CID	3.37891e-05	3.53322	0.49159	817.422	1	29/76	MNase Pellet
6839	K.CTTDENK#VPYFNAPVYLENK.E	2416.15	-0.00587365	3	CID	1.00981e-06	4.03092	0.522091	887.314	1	28/76	MNase Pellet
6844	K.CTTDENK#VPYFNAPVYLENK.E	2416.15	-0.00990197	3	CID	1.14141e-05	3.3366	0.486249	962.457	1	29/76	MNase Pellet
14967	K.CTTDENK#VPYFNAPVYLENK.E	2416.15	0.00108436	3	CID	0.00157671	4.17256	0.424013	730.267	1	24/76	Total_chromatin
14994	K.CTTDENK#VPYFNAPVYLENK.E	2416.15	0.00181678	3	CID	2.94086e-06	2.89208	0.247187	826.931	1	28/76	Total_chromatin
PREDICTED: similar to chromobox homolog 3 [Homo sapiens]						4.24e-05	8.16		20798.4	89038889	1 (0 1 0 0 0)
4532	K.WK#DSDEADLVLAK.E	1503.77	0.0019	3	CID	4.24e-05	2.85	0.29	594.5	2	20/48	MNase Pellet
8952	K.WK@DSDEADLVLAK.E	1517.75	-0.00374066	2	CID	3.45756e-07	2.33573	0.233215	953.778	1	16/24	Total_chromatin
myosin, heavy chain 3, skeletal muscle, embryonic [Homo sapiens]						4.19e-05	8.12		223765	98986453	1 (0 1 0 0 0)
4932	K.AK@FQLEAKIKEVTER.A	1818.02	-0.09819	2	CID	4.19e-05	2.09	0.39	1299.3	2	18/28	MNase Pellet
PREDICTED: similar to nucleophosmin 1 isoform 1 [Homo sapiens]						1.82599e-09	40.176		25091.2	113404847	7 (3 1 1 1 1)
8534	R.TVSLGAGTK@DELHIVEAEAMNYKGSPIK.V	2986.52	-0.0552533	3	CID	2.03829e-08	3.51945	0.29532	580.669	1	23/108	MNase Pellet
8542	R.TVSLGAGTK@DELHIVEAEAMNYKGSPIK.V	2986.52	-0.051225	3	CID	1.82599e-09	3.11299	0.310048	567.776	1	24/108	MNase Pellet
9847	K.DELHIVEAEAM*NYKGSPIK^VTLATLK.M	2928.53	-0.0310172	3	CID	0.00211928	2.90003	0.027424	395.246	3	22/100	MNase Pellet
9847	K.DELHIVEAEAM*NYK#GSPIK@VTLATLK.M	2928.54	-0.0466672	3	CID	0.000601253	2.8205	0.050374	437.66	1	23/100	MNase Pellet
9847	K.DELHIVEAEAM*NYK@GSPIK#VTLATLK.M	2928.54	-0.0466672	3	CID	0.00304594	2.75394	0.0615233	407.146	2	23/100	MNase Pellet
9847	K.DELHIVEAEAM*NYK^GSPIKVTLATLK.M	2928.53	-0.0310172	3	CID	0.00211928	2.72161	0.103528	354.329	4	21/100	MNase Pellet
9847	K.DELHIVEAEAM*NYKGSPIKVTLATLK^.M	2928.53	-0.0310172	3	CID	0.00986294	2.59979	0.147126	297.155	6	19/100	MNase Pellet
8517	R.TVSLGAGTK@DELHIVEAEAMNYKGSPIK.V	2986.52	-0.0530561	3	CID	7.77916e-09	3.17497	0.289453	613.273	1	26/108	MNase Pellet
ribosomal protein L8 [Homo sapiens]						6.14413e-06	10.2206		28007.3	4506663	2 (2 0 0 0 0)
9649	K.AQLNIGNVLPVGTMPEGTIVCCLEEK@PGDR.G	3295.62	0.0275244	3	CID	9.53096e-05	3.37939	0.436711	173.084	1	20/116	MNase Pellet
9653	K.AQLNIGNVLPVGTMPEGTIVCCLEEK@PGDR.G	3295.62	0.0304541	3	CID	6.14413e-06	2.6072	0.338398	246.158	1	22/116	MNase Pellet
beta globin [Homo sapiens]						4.22823e-06	10.1071		15988.3	4504349	1 (1 0 0 0 0)
4006	K.VVAGVANALAHK@.Y	1177.67	-0.0081709	2	CID	4.22823e-06	2.14128	0.395161	707.787	1	15/22	MNase Pellet
5637	K.VVAGVANALAHK@.Y	1177.67	0.0119707	2	CID	1.99795e-05	3.21298	0.4249	1031.74	1	17/22	salt_sup
5717	K.VVAGVANALAHK@.Y	1177.67	0.00611132	2	CID	4.35995e-05	2.93239	0.450965	1093.31	1	18/22	salt_sup
5730	K.VVAGVANALAHK@.Y	1177.67	0.0134355	2	CID	1.3138e-05	4.0018	0.389751	1421.05	1	19/22	salt_sup
H3 histone family, member M [Homo sapiens]						3.12993e-05	30.2016		15378.5	31742503	3 (3 0 0 0 0)
2548	R.K^QLATK^AAR.K	1070.61	0.012433	2	CID	0.000288275	2.76735	0.0633082	780.15	1	14/16	MNase Pellet
4684	R.EIAQDFK#TDLR.F	1349.71	-0.00729982	2	CID	3.12993e-05	2.53709	0.163437	303.645	2	13/20	MNase Pellet
4710	R.EIAQDFK@TDLR.F	1363.69	0.0208014	2	CID	0.00502128	2.01148	0.249691	308.289	1	11/20	MNase Pellet
1751	R.K@SAPATGGVK.K	943.526	0.0350319	2	CID	0.0977255	2.14487	0.22427	256.323	2	11/18	salt_pellet
1902	R.K@SAPATGGVK.K	943.526	0.0347267	2	CID	0.00778805	2.34599	0.294724	497.134	1	12/18	salt_pellet
1927	R.K@SAPATGGVK.K	943.526	0.033445	2	CID	0.42773	2.28037	0.175633	471.212	2	12/18	salt_pellet
2030	R.K@STGGK^APR.K	971.521	0.0439041	2	CID	0.00902604	2.34664	0.202918	370.649	1	11/16	salt_pellet
2062	R.K@SAPATGGVK.K	943.526	0.0333229	2	CID	0.00918868	2.56755	0.199399	763.971	1	14/18	salt_pellet
2084	R.K@SAPATGGVK.K	943.526	0.0341774	2	CID	0.292429	2.89082	0.255072	849.46	1	15/18	salt_pellet
2096	R.K#SAPATGGVK.K	929.541	0.00143756	2	CID	0.0456299	2.62936	0.151575	258.818	2	12/18	salt_pellet
2133	R.K#SAPATGGVK.K	929.541	0.00180377	2	CID	0.0712855	2.4865	0.19429	242.624	2	11/18	salt_pellet
2303	R.K@SAPATGGVK.K	943.526	0.0339943	2	CID	0.544486	2.61174	0.256938	455.699	1	13/18	salt_pellet
2611	R.K@SAPATGGVK#KPHR.Y	1475.85	0.0321143	3	CID	0.000538656	3.13148	0.212289	473.287	1	19/52	salt_pellet
2634	K.SAPATGGVK@KPHR.Y	1333.74	0.0379434	2	CID	0.000118428	2.17055	0.236	207.355	1	11/24	salt_pellet
2796	R.K^QLATK.A	730.435	0.0128448	2	CID	0.592461	2.42235	0.0792174	643.184	1	10/10	salt_pellet
2968	R.K^QLATK.A	730.435	0.0129669	2	CID	0.135848	2.2991	0.105264	817.202	1	10/10	salt_pellet
3005	R.KQLATK^AAR.K	1028.61	0.012433	2	CID	0.0172482	2.65068	0.12781	581.62	1	12/16	salt_pellet
3103	R.KQLATK^AAR.K	1028.61	0.012433	2	CID	0.000463128	2.62205	0.152389	439.773	1	11/16	salt_pellet
4799	R.K^QLATK^AAR.K	1070.61	0.0265932	2	CID	0.00175007	3.15833	0.0731455	1527.64	1	16/16	salt_pellet
6319 - 6322	R.EIAQDFK#TDLR.F	1349.71	0.00258788	2	CID	1.06844e-05	2.02807	0.280012	502.988	1	15/20	salt_pellet
6359 - 6360	R.EIAQDFK@TDLR.F	1363.69	0.032276	2	CID	5.45298e-05	2.48377	0.326013	297.767	1	12/20	salt_pellet
2223	R.K@SAPATGGVK@KPHR.Y	1489.83	0.06778	3	CID	0.237	2.62	0.1	397.8	1	15/52	salt_sup
2290 - 2291	R.K@SAPATGGVK#KPHR.Y	1475.85	0.03668	4	CID	0.501	3.04	0.06	701.3	2	25/78	salt_sup
2359	R.K@SAPATGGVK@KPHR.Y	1489.83	0.07113	4	CID	0.829	3.14	0.03	993.1	1	30/78	salt_sup
2359	R.K@SAPATGGVKK@PHR.Y	1489.83	0.07113	4	CID	0.829	3.04	0.03	899.8	2	29/78	salt_sup
2359	R.K@SAPATGGVK#K#PHR.Y	1489.86	0.03983	4	CID	0.882	3.04	0.36	899.8	2	29/78	salt_sup
2793	R.KQLATK^AAR.K	1028.61	0.01536	2	CID	0.026	2.12	0.11	562.5	1	39798	salt_sup
2805	R.KQLATK^AAR.K	1028.61	0.01426	2	CID	0.0326	2.3	0.14	586.9	1	13/16	salt_sup
4198	R.K^QLATK^AAR.K	1070.61	0.02342	2	CID	0.361	2.8	0.08	980.4	1	15/16	salt_sup
4200	R.K^QLATK^AAR.K	1070.61	0.02342	2	CID	0.201	3.12	0.09	786.4	1	15/16	salt_sup
2416	R.K#SAPATGGVK.K	929.541	-0.0040556	2	CID	0.999449	2.32742	0.0423512	129.39	14	10/18	Total_chromatin
2592	R.K@SAPATGGVK.K	943.526	0.0332619	2	CID	0.59172	2.89126	0.344797	838.568	1	15/18	Total_chromatin
2607	R.K@SAPATGGVK.K	943.526	0.0300881	2	CID	0.0850867	2.70958	0.145868	621.331	1	14/18	Total_chromatin
3301	R.K#SAPATGGVK#K@PHR.Y	1489.86	0.0376301	4	CID	0.834822	3.16828	0.00167115	572.938	3	25/78	Total_chromatin
3301	R.K#SAPATGGVKK^PHR.Y	1489.85	0.0532801	4	CID	0.76892	3.16298	0.0329057	552.775	4	25/78	Total_chromatin
3301	R.K#SAPATGGVK@K#PHR.Y	1489.86	0.0376301	4	CID	0.834822	3.06402	0.0503927	675.436	1	26/78	Total_chromatin
3301	R.K#SAPATGGVK^KPHR.Y	1489.85	0.0532801	4	CID	0.76892	3.00862	0.328618	651.518	2	26/78	Total_chromatin
3331	R.K@SAPATGGVK@KPHR.Y	1489.83	0.0621992	3	CID	0.744194	3.02749	0.217609	407.202	1	18/52	Total_chromatin
10669 - 10670	K.QLATK#AARK.S	1000.63	-0.0620549	2	CID	0.992054	2.13245	0.19477	213.296	26	9/16	Total_chromatin
10181	K.QLATK#AARK.S	1000.63	-0.0610783	2	CID	0.619761	2.28681	0.223066	192.617	29	9/16	Total_chromatin
10195	K.QLATK#AARK.S	1000.63	-0.060529	2	CID	0.439294	2.59174	0.279665	193.729	25	9/16	Total_chromatin
10669	R.EIAQDFK#TDLR.F	1349.71	0.00344237	2	CID	1.66613e-05	2.71952	0.214751	278.389	3	13/20	Total_chromatin
13704	K.QTARKSTGGK^APR.K	1399.77	0.0541231	2	CID	0.107284	2.51369	0.373473	214.835	53	9/24	Total_chromatin
1422 - 1425	R.KSTGGK^APR.K	943.521	0.0120133	2	CID	0.534649	2.67976	0.155759	484.779	1	12/16	Total_chromatin
1512	R.KSTGGK^APR.K	943.521	0.0100906	2	CID	0.999967	2.01826	0.23031	307.623	1	13/16	Total_chromatin
1735	R.K#STGGK^APR.K	957.537	0.0128733	2	CID	0.0218647	2.76828	0.22982	447.126	1	12/16	Total_chromatin
1890	R.K@STGGK^APR.K	971.521	0.0432938	2	CID	0.185931	2.93438	0.189992	524.452	1	13/16	Total_chromatin
1938	R.K^SAPATGGVK.K	957.526	0.0486427	2	CID	0.998951	2.22724	0.163248	145.162	4	9/18	Total_chromatin
1949	R.K#SAPATGGVK.K	929.541	-0.000576598	2	CID	0.686604	2.24819	0.0739605	170.897	18	10/18	Total_chromatin
1999	R.K^SAPATGGVK.K	957.526	0.0473	2	CID	0.472002	2.18919	0.202436	317.981	1	14/18	Total_chromatin
2006	R.K^SAPATGGVK.K	957.526	0.0447975	2	CID	0.784954	2.54774	0.302958	363.671	1	15/18	Total_chromatin
2204	R.K^SAPATGGVK.K	957.526	0.0492531	2	CID	0.998247	2.13533	0.211123	312.196	1	12/18	Total_chromatin
2321	R.K@SAPATGGVK.K	943.526	0.0313698	2	CID	0.125008	3.17386	0.312812	1015.96	1	16/18	Total_chromatin
2932	R.K#SAPATGGVK^KPHR.Y	1489.85	0.0408729	3	CID	0.322693	2.55421	0.0157417	261.236	1	18/52	Total_chromatin
2932	R.K^SAPATGGVK#KPHR.Y	1489.85	0.0408729	3	CID	0.322693	2.514	0.0454687	159.19	19	14/52	Total_chromatin
2941 - 2942	R.K^SAPATGGVK#KPHR.Y	1489.85	0.0392689	2	CID	0.693014	2.3276	0.0113865	56.994	4	11/26	Total_chromatin
2950	R.K#SAPATGGVK^KPHR.Y	1489.85	0.0348744	2	CID	0.978731	2.52088	0.0595592	45.0112	15	8/26	Total_chromatin
2950	R.K#SAPATGGVK#K@PHR.Y	1489.86	0.0192244	2	CID	1	2.37074	0.105697	44.3592	16	8/26	Total_chromatin
2950	R.K^SAPATGGVK#KPHR.Y	1489.85	0.0348744	2	CID	0.597346	2.24225	0.124328	32.4532	50	8/26	Total_chromatin
2950	R.K#SAPATGGVKK^PHR.Y	1489.85	0.0348744	2	CID	0.999998	2.20746	0.145703	31.6196	56	7/26	Total_chromatin
2967	R.K#SAPATGGVK@KPHR.Y	1475.85	0.0287709	2	CID	0.0358909	2.83153	0.148215	140.433	1	11/26	Total_chromatin
2967	R.K#SAPATGGVK#K#PHR.Y	1475.88	-0.00252915	2	CID	0.278124	2.41186	0.177706	75.4995	12	9/26	Total_chromatin
2967	R.K#SAPATGGVKK@PHR.Y	1475.85	0.0287709	2	CID	0.206035	2.32835	0.217933	75.4995	12	9/26	Total_chromatin
2968	R.K#SAPATGGVK^KPHR.Y	1489.85	0.0432972	2	CID	0.999926	2.10241	0.0148243	41.2359	51	7/26	Total_chromatin
2968	R.K@SAPATGGVK@KPHR.Y	1489.83	0.0589472	2	CID	0.400219	2.07124	0.0615231	33.0713	102	7/26	Total_chromatin
3004	R.K@SAPATGGVK#KPHR.Y	1475.85	0.0253529	2	CID	0.00349468	2.70954	0.143097	156.86	1	11/26	Total_chromatin
3004	R.K#SAPATGGVK@KPHR.Y	1475.85	0.0253529	2	CID	0.173193	2.32181	0.221463	111.909	3	9/26	Total_chromatin
3004	R.K@SAPATGGVKK#PHR.Y	1475.85	0.0253529	2	CID	0.0285226	2.10738	0.249826	84.5005	9	9/26	Total_chromatin
3248	K.SAPATGGVK#KPHR.Y	1319.75	-0.00773588	2	CID	0.110405	2.3183	0.0745257	272.409	1	11/24	Total_chromatin
3248	K.SAPATGGVKK#PHR.Y	1319.75	-0.00773588	2	CID	0.110405	2.14553	0.189441	260.014	2	11/24	Total_chromatin
3250	K.SAPATGGVK#KPHR.Y	1319.75	-0.00773588	2	CID	0.561653	2.45816	0.103646	229.148	1	11/24	Total_chromatin
3250	K.SAPATGGVKK#PHR.Y	1319.75	-0.00773588	2	CID	0.561653	2.20338	0.13852	169.096	2	10/24	Total_chromatin
3275	K.SAPATGGVK#KPHR.Y	1319.75	-0.00468412	2	CID	0.0271322	3.02016	0.0604047	275.459	1	12/24	Total_chromatin
3275	K.SAPATGGVKK#PHR.Y	1319.75	-0.00468412	2	CID	0.173234	2.80292	0.283523	265.857	2	12/24	Total_chromatin
3278	K.SAPATGGVK^KPHR.Y	1347.74	0.063212	2	CID	0.960047	2.3088	0.0501517	45.8164	113	6/24	Total_chromatin
3278	K.SAPATGGVK@K#PHR.Y	1347.75	0.047562	2	CID	0.999999	2.19301	0.0578336	44.5352	120	6/24	Total_chromatin
3278	K.SAPATGGVK#K@PHR.Y	1347.75	0.047562	2	CID	0.982792	2.17527	0.149736	51.5306	81	6/24	Total_chromatin
3284	K.SAPATGGVK^KPHR.Y	1347.74	0.063212	2	CID	0.990462	2.24003	0.239742	62.384	102	6/24	Total_chromatin
4373 - 4374	R.KQLATK^AAR.K	1028.61	0.0121889	2	CID	0.643598	2.16682	0.066534	361.169	1	10/16	Total_chromatin
6834	R.K^QLATK^AAR.K	1070.61	0.0190248	2	CID	0.196324	3.02873	0.0774181	1024.64	1	15/16	Total_chromatin
6620	R.K#SAPATGGVK.K	929.541	-0.00173627	2	CID	0.158163	2.5066	0.220732	196.719	3	13/18	Total_chromatin
6654	R.K#SAPATGGVK.K	929.541	0.000399965	2	CID	0.0248869	3.09247	0.288392	359.559	1	14/18	Total_chromatin
6708	R.K@SAPATGGVK.K	943.526	0.0286232	2	CID	0.0408533	2.23778	0.119835	243.337	1	9/18	Total_chromatin
6739	R.K@SAPATGGVK.K	943.526	0.0313698	2	CID	0.222034	3.06767	0.307146	1146.69	1	17/18	Total_chromatin
6768	R.K@SAPATGGVK.K	943.526	0.0285011	2	CID	0.00204119	2.52439	0.368531	579.491	1	13/18	Total_chromatin
6805	R.K@SAPATGGVK.K	943.526	0.0280739	2	CID	0.139873	2.76751	0.371903	729.819	1	14/18	Total_chromatin
6841	R.K@SAPATGGVK.K	943.526	0.0263649	2	CID	0.0470395	2.87811	0.33218	890.31	1	16/18	Total_chromatin
7112	R.K#SAPATGGVK#KPHR.Y	1461.86	0.000747785	3	CID	0.0162435	2.84246	0.0605089	272.665	2	17/52	Total_chromatin
7112	R.K#SAPATGGVKK#PHR.Y	1461.86	0.000747785	3	CID	0.0162435	2.67047	0.369643	195.106	15	15/52	Total_chromatin
7123	R.K#SAPATGGVK@KPHR.Y	1475.85	0.0343116	3	CID	0.271253	3.11288	0.014298	363.337	3	17/52	Total_chromatin
7123	R.K@SAPATGGVK#KPHR.Y	1475.85	0.0343116	3	CID	0.990801	3.06837	0.0479027	393.932	1	18/52	Total_chromatin
7123	R.K#SAPATGGVK#K#PHR.Y	1475.88	0.0030116	3	CID	0.0797834	2.96377	0.0809877	326.235	4	17/52	Total_chromatin
7123	R.K@SAPATGGVKK#PHR.Y	1475.85	0.0343116	3	CID	0.742809	2.86078	0.123125	370.84	2	18/52	Total_chromatin
7123	R.K#SAPATGGVKK@PHR.Y	1475.85	0.0343116	3	CID	0.271253	2.72961	0.322991	288.25	7	16/52	Total_chromatin
7125	R.K#SAPATGGVKK^PHR.Y	1489.85	0.0476649	4	CID	0.998613	3.01474	0.0246321	628.998	3	26/78	Total_chromatin
7133	R.K@SAPATGGVK#KPHR.Y	1475.85	0.0287269	3	CID	0.24942	3.70978	0.114183	512.88	1	22/52	Total_chromatin
7133	R.K@SAPATGGVKK#PHR.Y	1475.85	0.0287269	3	CID	0.716265	3.28619	0.140177	353.554	3	20/52	Total_chromatin
7133	R.K#SAPATGGVK@KPHR.Y	1475.85	0.0287269	3	CID	0.0504355	3.18975	0.203008	449.23	2	19/52	Total_chromatin
7133	R.K#SAPATGGVKK@PHR.Y	1475.85	0.0287269	3	CID	0.24942	2.95666	0.247488	332.914	4	18/52	Total_chromatin
7133	R.K#SAPATGGVK#K#PHR.Y	1475.88	-0.00257311	3	CID	0.313647	2.79165	0.357133	306.323	5	17/52	Total_chromatin
7150	R.K@SAPATGGVK@KPHR.Y	1489.83	0.0590864	3	CID	0.00226301	2.90827	0.0341306	787.065	1	23/52	Total_chromatin
7150	R.K@SAPATGGVKK@PHR.Y	1489.83	0.0590864	3	CID	0.0988973	2.80901	0.0897208	628.055	2	22/52	Total_chromatin
7150	R.K@SAPATGGVK#K#PHR.Y	1489.86	0.0277864	3	CID	0.136334	2.64734	0.371683	541.323	3	21/52	Total_chromatin
7194	R.K@SAPATGGVK@KPHR.Y	1489.83	0.0655121	4	CID	0.0426109	3.1247	0.037733	599.272	1	29/78	Total_chromatin
7194	R.K@SAPATGGVK#K#PHR.Y	1489.86	0.0342121	4	CID	0.0639409	3.00679	0.0406339	536.737	3	28/78	Total_chromatin
7702	R.K^QLATK.A	730.435	0.0123565	2	CID	0.735903	2.19354	0.0731503	542.413	1	9/10	Total_chromatin
7726	R.K^QLATK.A	730.435	0.0115021	2	CID	0.563911	2.5215	0.00628133	545.134	1	9/10	Total_chromatin
7763	R.K^QLATK.A	730.435	0.0110748	2	CID	0.557649	2.41878	0.0377041	518.789	1	9/10	Total_chromatin
7788	R.K^QLATK.A	730.435	0.0102203	2	CID	0.646428	2.51022	0.117779	603.754	1	10/10	Total_chromatin
7830	R.KQLATK^AAR.K	1028.61	0.0119447	2	CID	0.058714	2.43454	0.11711	594.803	1	13/16	Total_chromatin
7832	R.KQLATK^AAR.K	1028.61	0.0119447	2	CID	0.0405039	2.40866	0.155365	734.704	1	14/16	Total_chromatin
7845	R.KQLATK^AAR.K	1028.61	0.00986953	2	CID	0.00288761	2.66676	0.150561	720.239	1	14/16	Total_chromatin
7868	R.KQLATK^AAR.K	1028.61	0.0102357	2	CID	0.00275778	3.157	0.189857	746.324	1	14/16	Total_chromatin
7895 - 7896	R.KQLATK^AAR.K	1028.61	0.0103578	2	CID	0.00426969	2.85003	0.134644	1058.59	1	15/16	Total_chromatin
7906	R.KQLATK^AAR.K	1028.61	0.00962539	2	CID	0.00602543	2.80053	0.136952	1052.42	1	15/16	Total_chromatin
8423	K.QLATK^AAR.K	900.516	0.0116929	2	CID	0.00484681	2.31255	0.0912205	212.079	1	12/14	Total_chromatin
8436	K.QLATK^AAR.K	900.516	0.00925148	2	CID	0.00190743	2.07692	0.119921	181.601	4	11/14	Total_chromatin
9327	R.K^QLATK^AAR.K	1070.61	0.0197572	2	CID	0.053926	3.20992	0.0709358	1038.59	1	15/16	Total_chromatin
9348	R.K^QLATK^AAR.K	1070.61	0.0215883	2	CID	0.00393204	3.15715	0.0850103	1028.99	1	15/16	Total_chromatin
9394	R.K^QLATK^AAR.K	1070.61	0.0186586	2	CID	0.0286997	2.89533	0.0892829	712.234	1	14/16	Total_chromatin
12423	R.EIAQDFK#TDLR.F	1349.71	-0.00693361	2	CID	1.9487e-06	2.66152	0.195777	261.101	7	11/20	Total_chromatin
12427	R.EIAQDFK#TDLR.F	1349.71	-0.00815431	2	CID	5.47029e-05	2.67658	0.134519	245.393	6	12/20	Total_chromatin
12434	R.EIAQDFK#TDLR.F	1349.71	-0.00815431	2	CID	1.76236e-05	2.44193	0.147939	405.08	1	15/20	Total_chromatin
12445	R.EIAQDFK#TDLR.F	1349.71	-0.00949708	2	CID	2.07782e-05	2.38503	0.248491	330.853	1	14/20	Total_chromatin
12480	R.EIAQDFK#TDLR.F	1349.71	-0.00803224	2	CID	5.94289e-05	2.79887	0.276368	418.429	1	15/20	Total_chromatin
12489	R.EIAQDFK@TDLR.F	1363.69	0.0234869	2	CID	4.62203e-05	2.43743	0.341027	360.013	1	12/20	Total_chromatin
12494	R.EIAQDFK#TDLR.F	1349.71	-0.00791017	2	CID	6.5676e-05	2.43725	0.304283	420	1	15/20	Total_chromatin
12507	R.EIAQDFK#TDLR.F	1349.71	-0.00974123	2	CID	3.45117e-05	2.54606	0.168735	415.306	1	15/20	Total_chromatin
12508	R.EIAQDFK@TDLR.F	1363.69	0.0204351	2	CID	0.000619574	2.29188	0.342232	342.876	2	12/20	Total_chromatin
12525	R.EIAQDFK@TDLR.F	1363.69	0.0217779	2	CID	0.00015566	2.2942	0.302306	269.792	2	11/20	Total_chromatin
12527	R.EIAQDFK#TDLR.F	1349.71	-0.00888673	2	CID	5.26686e-05	2.25728	0.209632	136.676	15	9/20	Total_chromatin
156	R.K^QLATK.A	730.435	0.0121124	2	CID	0.997737	2.20664	0.0268214	467.434	1	9/10	Total_chromatin
162	R.K^QLATK.A	730.435	0.0119903	2	CID	0.140471	2.29594	0.0725691	451.517	1	9/10	Total_chromatin
187	R.K^QLATK.A	730.435	0.0137604	2	CID	0.307197	2.59523	0.151525	602.92	1	9/10	Total_chromatin
466	R.K^SAPATGGVK.K	957.526	0.00530778	2	CID	0.456155	2.12114	0.164815	198.525	15	11/18	Total_chromatin
1529	K.QLATK^AAR.K	900.516	0.0044297	2	CID	0.0632839	2.00873	0.145907	127.485	10	9/14	Total_chromatin
1547	K.QLATK^AAR.K	900.516	0.0104722	2	CID	0.0350187	2.10482	0.101634	124.462	13	9/14	Total_chromatin
2474 - 2475	R.K^QLATK^AAR.K	1070.61	0.0153627	2	CID	0.00128853	3.43849	0.10474	1004.13	1	15/16	Total_chromatin
2640	R.K@QLATK^AAR.K	1056.61	-0.00368027	2	CID	0.998644	2.1904	0.15097	316.48	1	10/16	Total_chromatin
6191	K.QTARK#STGGKAPR.K	1371.78	-0.0574742	2	CID	1	2.37704	0.0802318	64.0415	48	7/24	Total_chromatin
nuclear cap binding protein subunit 1, 80kDa [Homo sapiens]						2.7709e-05	28.2227		91780.6	4505343	4 (3 1 0 0 0)
6575	K.THVPM*LQVWTADK#PHPQEEYLDCLWAQIQK.L	3691.8	0.013172	4	CID	0.0033597	4.08983	0.185529	220.003	3	23/174	MNase Sup
actinin, alpha 1 [Homo sapiens]						1.20766e-05	24.1989		102993	4501891	3 (1 1 1 0 0)
7563	K.SIVNYK^PK#IDQLEGDHQLIQEALIFDNK.H	3324.74	0.00790333	4	CID	1.20766e-05	3.78452	0.105029	612.951	1	32/162	MNase Sup
7563	K.SIVNYK@PK@IDQLEGDHQLIQEALIFDNK.H	3324.72	0.0235533	4	CID	1.20766e-05	3.38704	0.109761	546.084	3	31/162	MNase Sup
7563	K.SIVNYK#PK^IDQLEGDHQLIQEALIFDNK.H	3324.74	0.00790333	4	CID	8.06069e-05	3.36912	0.162222	549.187	2	31/162	MNase Sup
10267	K.SIVNYK@PK@IDQLEGDHQLIQEALIFDNK.H	3324.72	0.0598827	3	CID	1.67537e-09	4.18456	0.24993	647.694	4	26/108	salt_sup
10267	K.SIVNYK^PK#IDQLEGDHQLIQEALIFDNK.H	3324.74	0.0442327	3	CID	1.86628e-08	4.06055	0.255184	723.554	3	27/108	salt_sup
10267	K.SIVNYK#PK^IDQLEGDHQLIQEALIFDNK.H	3324.74	0.0442327	3	CID	1.67537e-09	4.03211	0.646083	730.489	2	27/108	salt_sup
10270	K.SIVNYK@PK@IDQLEGDHQLIQEALIFDNK.H	3324.72	0.0598827	3	CID	1.56979e-09	3.09236	0.30147	606.845	3	25/108	salt_sup
10270	K.SIVNYK#PK^IDQLEGDHQLIQEALIFDNK.H	3324.74	0.0442327	3	CID	1.56979e-09	3.04271	0.304062	682.65	2	26/108	salt_sup
10270	K.SIVNYK^PK#IDQLEGDHQLIQEALIFDNK.H	3324.74	0.0442327	3	CID	1.56979e-09	3.03142	0.616849	606.845	3	25/108	salt_sup
androgen-induced prostate proliferative shutoff associated protein [Homo sapiens]						3.39083e-09	18.3035		164563	7657269	3 (1 2 0 0 0)
4831	R.HDVIVSIVTAAK@.K	1280.73	0.0268922	2	CID	0.0102971	2.29743	0.379604	510.598	2	10/22	MNase Sup
4839	R.HDVIVSIVTAAK@.K	1280.73	0.024817	2	CID	0.208525	2.70965	0.360893	554.868	2	11/22	MNase Sup
periplakin [Homo sapiens]						1.75664e-05	10.1899		204553	45439327	1 (1 0 0 0 0)
6853	R.ETPLK#PIPVEALCDFEGEQGLISR.G	2712.39	-0.00372229	3	CID	1.75664e-05	3.79856	0.437834	574.788	1	24/92	MNase Sup
DNA topoisomerase II, beta isozyme [Homo sapiens]						1.24945e-06	8.22901		182547	19913408	1 (0 1 0 0 0)
7255	K.GLLINFIHHNWPSLLK@.H	1930.07	0.00215021	3	CID	1.24945e-06	2.71923	0.427668	361.133	1	21/60	MNase Sup
karyopherin alpha 6 [Homo sapiens]						1.41149e-05	28.1639		59991.6	6912478	5 (3 2 0 0 0)
9194	R.YLVSLGCIK#PLCDLLTVMDSK.I	2439.27	0.00295745	3	CID	8.046e-05	2.92591	0.2305	353.268	1	22/80	MNase Sup
9233	R.YLVSLGCIK@PLCDLLTVMDSK.I	2453.25	0.00841458	3	CID	0.000983361	2.54698	0.33532	224.388	1	19/80	MNase Sup
9239	R.YLVSLGCIK@PLCDLLTVMDSK.I	2453.25	0.0228799	3	CID	1.41149e-05	3.26789	0.340093	368.554	1	22/80	MNase Sup
heterogeneous nuclear ribonucleoprotein U isoform b [Homo sapiens]						8.91092e-09	20.2292		88924.2	14141161	12 (12 0 0 0 0)
209	K.K#DCEVVMMIGLPGAGK.T	1718.86	-0.0106345	2	CID	1.07845e-05	2.07806	0.326381	1093.65	1	18/30	MNase Sup
211	K.K#DCEVVMMIGLPGAGK.T	1718.86	-0.0106345	2	CID	0.000868969	2.46098	0.242679	682.888	1	14/30	MNase Sup
217	K.K#DCEVVMMIGLPGAGK.T	1718.86	-0.0106345	2	CID	4.47149e-08	2.65702	0.372339	1197.37	1	18/30	MNase Sup
494	K.K#DCEVVMMIGLPGAGK.T	1718.86	-0.00831514	2	CID	0.0730726	2.39888	0.314595	583.314	1	14/30	MNase Sup
502	K.K#DCEVVMMIGLPGAGK.T	1718.86	-0.0119772	2	CID	0.020407	2.34297	0.276714	633.219	1	15/30	MNase Sup
4520	K.K#DCEVVM*MIGLPGAGK.T	1734.86	-0.00696673	3	CID	0.0108681	2.59134	0.0593389	450.015	1	19/60	MNase Sup
4984	K.K#DCEVVMMIGLPGAGK.T	1718.86	-0.00191989	3	CID	3.45795e-05	3.02095	0.413626	607.602	1	23/60	MNase Sup
4992	K.K#DCEVVMMIGLPGAGK.T	1718.86	-0.000638154	3	CID	0.0039505	2.78613	0.399616	600.945	1	21/60	MNase Sup
5187	K.K#DCEVVMMIGLPGAGK.T	1718.86	-0.0113669	2	CID	5.64981e-05	2.1678	0.426535	805.742	1	15/30	MNase Sup
5194	K.K#DCEVVMMIGLPGAGK.T	1718.86	-0.0166159	2	CID	0.000415947	2.86915	0.359395	720.026	1	14/30	MNase Sup
5306	K.K#DCEVVMMIGLPGAGK.T	1718.86	-0.00514131	2	CID	2.73824e-07	2.94995	0.434065	1456.55	1	20/30	MNase Sup
5323	K.K#DCEVVMMIGLPGAGK.T	1718.86	-0.00733857	2	CID	8.91092e-09	2.68913	0.433569	1430.97	1	20/30	MNase Sup
8889	K.K#DCEVVMMIGLPGAGK.T	1718.86	0.00597	2	CID	0.00215	2.41	0.4	929.7	1	16/30	salt_sup
8898	K.K#DCEVVMMIGLPGAGK.T	1718.86	0.00206	2	CID	5.01e-08	2.72	0.36	1117.5	1	18/30	salt_sup
3554	K.KSNK@NK@.S	774.421	0.0101593	2	CID	0.999907	2.67997	0.0899376	311.48	50	8/10	salt_sup
8835	K.K#DCEVVMMIGLPGAGK.T	1718.86	0.0121927	2	CID	1.14682e-06	2.64569	0.387067	876.35	1	16/30	salt_sup
8847	K.K#DCEVVMMIGLPGAGK.T	1718.86	0.00730986	2	CID	1.68202e-06	2.17573	0.480514	1218.6	1	19/30	salt_sup
karyopherin alpha 1 [Homo sapiens]						1.68616e-07	10.2035		60210.7	88758611	1 (1 0 0 0 0)
9223	K.YLVELGCIK#PLCDLLTVMDSK.I	2481.28	-0.01072	3	CID	1.68616e-07	4.07055	0.514775	616.098	1	24/80	MNase Sup
retinoblastoma binding protein 4 [Homo sapiens]						7.1939e-07	10.1797		47626.1	5032027	1 (1 0 0 0 0)
5940	R.SNNTSK@PSHSVDAHTAEVNCLSFNPYSEFILATGSADK.T	4123.9	0.042635	4	CID	7.1939e-07	3.45138	0.429787	523.987	1	33/222	MNase Sup
DEAD (Asp-Glu-Ala-Asp) box polypeptide 3, Y-linked [Homo sapiens]						4.21517e-07	8.22612		73108.2	13514809	2 (0 2 0 0 0)
6127	R.VGNLGLATSFFNEK@.N	1524.77	0.00814853	2	CID	0.0014601	2.63188	0.468484	994.398	1	16/26	MNase Sup
6287 - 6288	R.VGNLGLATSFFNEK@.N	1524.77	0.00363192	2	CID	4.21517e-07	3.09008	0.511941	1026.73	1	17/26	MNase Sup
9010	R.VGNLGLATSFFNEK@.N	1524.77	0.0147403	2	CID	1.07798e-06	2.33776	0.434288	1121.54	1	19/26	salt_pellet
10420	R.VGNLGLATSFFNEK@.N	1524.77	0.015961	2	CID	1.66782e-05	3.00977	0.466769	1700.43	1	21/26	salt_sup
19863	R.VGNLGLATSFFNEK@.N	1524.77	0.0126651	2	CID	3.77025e-05	3.13062	0.441754	585.793	1	14/26	Total_chromatin
19865	R.VGNLGLATSFFNEK@.N	1524.77	0.0126651	2	CID	2.39296e-05	3.08467	0.334452	278.016	1	10/26	Total_chromatin
15477 - 15478	R.VGNLGLATSFFNEK@.N	1524.77	0.0187686	2	CID	2.42787e-06	3.42504	0.468583	1500.21	1	20/26	Total_chromatin
15494	R.VGNLGLATSFFNEK@.N	1524.77	0.0234073	2	CID	3.24195e-06	3.1477	0.516904	1247.43	1	20/26	Total_chromatin
13996 - 13997	R.VGNLGLATSFFNEK@.N	1524.77	0.0121768	2	CID	1.82818e-06	3.97967	0.540363	1109.34	1	18/26	Total_chromatin
14025 - 14027	R.VGNLGLATSFFNEK@.N	1524.77	0.0121768	2	CID	3.88441e-06	3.94466	0.515049	1558.64	1	20/26	Total_chromatin
14060 - 14061	R.VGNLGLATSFFNEK@.N	1524.77	0.00936923	2	CID	3.36688e-06	4.02545	0.532568	1353.03	1	19/26	Total_chromatin
16364	R.VGNLGLATSFFNEK@.N	1524.77	0.00912509	2	CID	0.00010282	3.04526	0.514773	718.003	1	15/26	Total_chromatin
16375	R.VGNLGLATSFFNEK@.N	1524.77	0.0104679	2	CID	7.34787e-06	3.17575	0.496566	1127.17	1	20/26	Total_chromatin
unc-13 homolog C [Homo sapiens]						1.18442e-05	8.12847		250752	122937514	2 (0 2 0 0 0)
8799	R.EKFIKLLDQLHNSLRIDLSK@.Y	2438.38	-0.000945054	3	CID	4.57615e-05	2.56943	0.573489	172.57	5	16/76	MNase Sup
8807	R.EKFIKLLDQLHNSLRIDLSK@.Y	2438.38	-0.000945054	3	CID	1.18442e-05	2.56794	0.491626	199.208	4	16/76	MNase Sup
5176	K.INVEIK^GEEK.V	1200.64	0.0192079	2	CID	0.866076	2.26213	0.325139	158.413	36	6/18	Total_chromatin
7747	K.EAALRAYK^K@.Q	1119.61	-0.0198254	2	CID	0.60507	2.17362	0.401401	61.0992	133	5/16	Total_chromatin
20190	R.EKFIKLLDQLHNSLRIDLSK@.Y	2438.38	0.00454811	3	CID	3.11468e-05	2.72727	0.427288	269.683	2	19/76	Total_chromatin
19170	K.ICEK^TVLK@RVLK@.E	1584.91	0.00529812	2	CID	0.0389721	2.68596	0.206513	148.369	5	10/22	Total_chromatin
21609	R.EKFIKLLDQLHNSLRIDLSK@.Y	2438.38	-0.000212632	3	CID	1.95746e-05	2.6471	0.432492	171.171	6	16/76	Total_chromatin
21621	R.EKFIKLLDQLHNSLRIDLSK@.Y	2438.38	0.00509743	3	CID	7.09662e-05	2.52454	0.564029	208.157	5	16/76	Total_chromatin
annexin A2 isoform 2 [Homo sapiens]						6.01649e-08	10.2163		38579.8	50845386	1 (1 0 0 0 0)
9570	K.GDLENAFLNLVQCIQNK#PLYFADR.L	2852.44	0.0230222	4	CID	1.76826e-06	3.88245	0.612712	1077.91	1	35/138	salt_sup
ribosomal protein S4, Y-linked 1 Y isoform [Homo sapiens]						1.35786e-07	20.1885		29437	4506727	4 (0 1 3 0 0)
8933	R.LSNIFVIGNGNK#PWISLPR.G	2139.21	0.0511981	3	CID	3.30177e-06	2.89606	0.452825	418.595	2	20/72	salt_pellet
ribosomal protein S4, Y-linked 2 [Homo sapiens]						1.35786e-07	16.1885		29276.9	88703062	3 (0 3 0 0 0)
8933	R.ISNIFVIGNGNK#PWISLPR.G	2139.21	0.0511981	3	CID	3.30177e-06	2.89606	0.24296	418.595	2	20/72	salt_pellet
tyrosine 3/tryptophan 5 -monooxygenase activation protein, theta polypeptide [Homo sapiens]						4.98269e-05	8.13024		27746.8	5803227	1 (0 1 0 0 0)
9084	R.NLLSVAYK#NVVGGR.R	1503.86	0.00976119	2	CID	0.028549	2.66857	0.503569	315.793	2	10/26	salt_sup
9305	-.MEK^TELIQK@AK^.L	1430.74	0.0418873	2	CID	0.373486	2.89188	0.366651	766.879	7	12/20	salt_sup
10159	K.TAFDEAIAELDTLNEDSYK#DSTLIMQLLR.D	3329.65	0.0217239	3	CID	1.11022e-15	4.50281	0.552267	1119.45	2	34/112	salt_sup
10162	K.TAFDEAIAELDTLNEDSYK#DSTLIMQLLR.D	3329.65	0.0217239	3	CID	1.89848e-12	4.53459	0.592568	887.443	2	29/112	salt_sup
PREDICTED: similar to 40S ribosomal protein S15 (RIG protein) [Homo sapiens]						5.73808e-08	16.2448		17063.2	51459065	3 (0 3 0 0 0)
18913	K.TFNQVEVK#PEM*IGHYLGEFSITYKPVK.Q	3184.64	-0.00602351	4	CID	1.36362e-06	5.8324	0.609595	543.858	2	33/156	Total_chromatin
18938	K.TFNQVEVK#PEM*IGHYLGEFSITYKPVK.Q	3184.64	0.00911321	4	CID	1.47963e-05	3.28083	0.389066	159.872	11	20/156	Total_chromatin
18971	K.TFNQVEVK#PEM*IGHYLGEFSITYKPVK.Q	3184.64	0.0169257	4	CID	5.62133e-05	3.59471	0.407208	198.557	8	22/156	Total_chromatin
18976	K.TFNQVEVK#PEM*IGHYLGEFSITYKPVK.Q	3184.64	0.0169257	4	CID	0.00380296	3.21102	0.280837	201.516	3	22/156	Total_chromatin
19016	K.TFNQVEVK#PEM*IGHYLGEFSITYKPVK.Q	3184.64	0.00593938	4	CID	0.00209464	3.54366	0.443506	185.641	6	21/156	Total_chromatin
19052	K.TFNQVEVK#PEM*IGHYLGEFSITYKPVK.Q	3184.64	0.0154609	4	CID	0.000283336	3.25155	0.432167	339.306	2	27/156	Total_chromatin
19657	K.TFNQVEVK#PEMIGHYLGEFSITYKPVK.Q	3168.64	0.0108641	4	CID	3.84657e-05	3.02872	0.398264	500.122	2	33/156	Total_chromatin
PREDICTED: similar to H3 histone, family 3B [Homo sapiens]						1.54321e-13	10.2801		15216.4	113416274	1 (1 0 0 0 0)
15308	K.STELLVRK#LPFQR.L	1600.95	0.00110377	3	CID	0.0852152	3.17765	0.260472	583.292	2	19/48	Total_chromatin
15316	K.STELLVRK#LPFQR.L	1600.95	0.00110377	3	CID	0.00318964	3.84799	0.323336	715.3	2	21/48	Total_chromatin
15373	K.STELLVRK#LPFQR.L	1600.95	0.00348415	3	CID	0.023696	3.20423	0.212292	657.68	2	21/48	Total_chromatin
15375	K.STELLVRK#LPFQR.L	1600.95	0.00348415	3	CID	0.00531639	3.27102	0.222363	638.399	2	21/48	Total_chromatin
10411	K.STELLVRK#LPFQR.L	1600.95	-0.0072446	2	CID	0.088074	2.05685	0.0895425	107.159	21	7/24	Total_chromatin
10418	K.STELLVRK#LPFQR.L	1600.95	0.0197329	2	CID	0.0245195	2.34789	0.16576	165.739	4	9/24	Total_chromatin
10494	K.STELLVRK#LPFQR.L	1600.95	0.00494899	3	CID	0.0105087	3.79633	0.235479	643.002	2	20/48	Total_chromatin
U2 small nuclear RNA auxillary factor 1 isoform a [Homo sapiens]						5.40794e-06	10.1788		27854.5	5803207	2 (2 0 0 0 0)
8605	R.LHNK#PTFSQTIALLNIYR.N	2143.2	0.0208831	3	CID	5.01226e-08	3.97407	0.537781	741.899	1	22/68	salt_pellet
8607	R.LHNK#PTFSQTIALLNIYR.N	2143.2	0.0205645	4	CID	0.00104984	3.20226	0.273966	952.288	1	28/102	salt_pellet
15769	R.LHNK#PTFSQTIALLNIYR.N	2143.2	0.00275567	3	CID	3.15718e-05	4.61921	0.524588	951.153	1	24/68	Total_chromatin
16598	R.LHNK#PTFSQTIALLNIYR.N	2143.2	0.00788262	3	CID	3.10588e-05	4.3209	0.504817	1060.57	1	26/68	Total_chromatin
16662	R.LHNK#PTFSQTIALLNIYR.N	2143.2	-0.00346991	3	CID	1.24217e-09	5.25504	0.466969	1089.38	1	26/68	Total_chromatin
16723	R.LHNK#PTFSQTIALLNIYR.N	2143.2	0.0111785	3	CID	5.39638e-08	5.71587	0.544472	1105.95	1	26/68	Total_chromatin
16728	R.LHNK#PTFSQTIALLNIYR.N	2143.2	0.0098223	4	CID	0.000523377	3.5023	0.231295	901.485	1	31/102	Total_chromatin
16729	R.LHNK#PTFSQTIALLNIYR.N	2143.2	0.0111785	3	CID	6.21546e-10	5.08023	0.543005	1033.31	1	25/68	Total_chromatin
16747	R.LHNK#PTFSQTIALLNIYR.N	2143.2	-0.00238473	4	CID	0.000254698	3.24714	0.411922	872.62	1	28/102	Total_chromatin
16788	R.LHNK#PTFSQTIALLNIYR.N	2143.2	0.0106292	3	CID	3.05567e-08	5.62274	0.568772	1241.09	1	27/68	Total_chromatin
16813	R.LHNK#PTFSQTIALLNIYR.N	2143.2	5.66777e-05	4	CID	0.00401221	3.47572	0.24828	611.465	1	26/102	Total_chromatin
15431	R.LHNK#PTFSQTIALLNIYRNPQNSSQSADGLR.C	3497.82	0.0051878	4	CID	6.77236e-14	5.09534	0.561504	1389.78	1	41/180	Total_chromatin
15822	R.LHNK#PTFSQTIALLNIYR.N	2143.2	0.0038543	3	CID	1.1406e-09	5.56935	0.544365	1081.39	1	26/68	Total_chromatin
15833	R.LHNK#PTFSQTIALLNIYR.N	2143.2	0.00733331	3	CID	7.20757e-12	6.10752	0.522529	1121.37	1	26/68	Total_chromatin
15836	R.LHNK#PTFSQTIALLNIYR.N	2143.2	0.00445121	4	CID	0.000213813	3.29542	0.276014	1259.89	1	31/102	Total_chromatin
15888	R.LHNK#PTFSQTIALLNIYR.N	2143.2	0.00257257	3	CID	2.82379e-10	5.22028	0.536678	1114.74	1	26/68	Total_chromatin
15889	R.LHNK#PTFSQTIALLNIYR.N	2143.2	0.0007891	4	CID	8.60833e-05	3.94055	0.304665	1508.46	1	33/102	Total_chromatin
15902	R.LHNK#PTFSQTIALLNIYR.N	2143.2	0.00861505	3	CID	2.7896e-09	5.48369	0.603131	895.335	1	24/68	Total_chromatin
15903	R.LHNK#PTFSQTIALLNIYR.N	2143.2	0.00786918	4	CID	0.00036981	3.29302	0.444088	1054.96	1	30/102	Total_chromatin
17001	R.LHNK#PTFSQTIALLNIYR.N	2143.2	0.0134844	4	CID	0.000125279	3.11867	0.363624	1044.65	1	29/102	Total_chromatin
17003	R.LHNK#PTFSQTIALLNIYR.N	2143.2	0.0134844	4	CID	5.12806e-05	3.1584	0.319724	953.756	1	31/102	Total_chromatin
17079	R.LHNK#PTFSQTIALLNIYR.N	2143.2	0.00403741	3	CID	1.60992e-08	5.49667	0.588756	1105.12	1	26/68	Total_chromatin
17620	R.LHNK#PTFSQTIALLNIYR.N	2143.2	0.00788262	3	CID	1.30777e-08	4.73944	0.567736	761.602	1	21/68	Total_chromatin
16717	K.LPNFGFVVFDDSEPVQK@.V	1965.96	0.0168934	2	CID	5.69012e-11	2.05497	0.406459	1316.89	1	19/32	Total_chromatin
16720	K.LPNFGFVVFDDSEPVQK@.V	1965.96	0.0168934	2	CID	9.028e-11	2.24391	0.450776	1739.71	1	22/32	Total_chromatin
16795	K.LPNFGFVVFDDSEPVQK@.V	1965.96	0.016161	2	CID	1.64804e-10	2.65061	0.456891	1194.66	1	20/32	Total_chromatin
16818	K.LPNFGFVVFDDSEPVQK@.V	1965.96	0.0170155	2	CID	7.36078e-13	2.27909	0.392583	1427.68	1	21/32	Total_chromatin
16882	K.LPNFGFVVFDDSEPVQK@.V	1965.96	0.0116444	2	CID	2.70747e-10	2.82492	0.431424	1131.95	1	20/32	Total_chromatin
16902	K.LPNFGFVVFDDSEPVQK@.V	1965.96	0.00639539	2	CID	7.2673e-11	2.41864	0.443916	1526.16	1	21/32	Total_chromatin
16943	K.LPNFGFVVFDDSEPVQK@.V	1965.96	0.0121327	2	CID	3.45279e-12	2.73814	0.461407	1444.98	1	20/32	Total_chromatin
16949	K.LPNFGFVVFDDSEPVQK@.V	1965.96	0.0121327	2	CID	5.7826e-11	2.44623	0.414132	1433.6	1	20/32	Total_chromatin
16957	K.LPNFGFVVFDDSEPVQK@.V	1965.96	0.011753	3	CID	0.00392802	3.31529	0.440297	862.038	1	26/64	Total_chromatin
16995	K.LPNFGFVVFDDSEPVQK@.V	1965.96	0.00981336	2	CID	1.88516e-11	2.29579	0.444523	1438.2	1	21/32	Total_chromatin
17079	K.LPNFGFVVFDDSEPVQK@.V	1965.96	0.00822644	2	CID	1.04672e-11	2.3188	0.505726	1399.39	1	20/32	Total_chromatin
17094	K.LPNFGFVVFDDSEPVQK@.V	1965.96	0.0111561	2	CID	2.33147e-13	2.50254	0.444397	1405.26	1	20/32	Total_chromatin
17158 - 17159	K.LPNFGFVVFDDSEPVQK@.V	1965.96	0.00944715	2	CID	1.95761e-10	2.14442	0.46959	1391.57	1	20/32	Total_chromatin
17242	K.LPNFGFVVFDDSEPVQK@.V	1965.96	0.00932507	2	CID	2.92217e-10	2.92233	0.402164	1262.43	1	21/32	Total_chromatin
19138	K.LPNFGFVVFDDSEPVQK@.V	1965.96	0.00749402	2	CID	3.90705e-10	2.14377	0.376252	1565.39	1	21/32	Total_chromatin
19167	K.LPNFGFVVFDDSEPVQK@.V	1965.96	0.0079823	2	CID	4.25657e-10	2.66088	0.508119	1260.22	1	21/32	Total_chromatin
19590	K.LPNFGFVVFDDSEPVQK@.V	1965.96	0.0139637	2	CID	1.08353e-09	2.31078	0.480685	1107	1	18/32	Total_chromatin
19611	K.LPNFGFVVFDDSEPVQK@.V	1965.96	0.0107899	2	CID	2.07201e-11	2.40332	0.438781	1182.54	1	19/32	Total_chromatin
18823	K.LPNFGFVVFDDSEPVQK@.V	1965.96	0.0105458	2	CID	2.30482e-11	2.17006	0.440252	1185.93	1	18/32	Total_chromatin
filamin B, beta (actin binding protein 278) [Homo sapiens]						3.52683e-06	30.3198		277987	105990514	5 (5 0 0 0 0)
2794	K.VKAEGPGLSK@.A	1013.57	-0.0709809	2	CID	0.995739	2.51329	0.299151	237.331	12	10/18	Total_chromatin
2835	K.VKAEGPGLSK@.A	1013.57	0.00429257	3	CID	0.000580412	3.37316	0.114196	729.966	1	19/36	Total_chromatin
2853	K.VKAEGPGLSK@.A	1013.57	-0.0662201	2	CID	0.287456	2.65532	0.216267	499.709	2	12/18	Total_chromatin
8063	K.YNDKHIPGSPFTAK@.I	1602.8	-0.0300815	3	CID	0.00217874	3.6416	0.438908	847.27	2	22/52	Total_chromatin
8100	K.YNDKHIPGSPFTAK@.I	1602.8	-0.0247714	3	CID	0.0045769	3.93144	0.37587	652.038	2	20/52	Total_chromatin
8120	K.YNDKHIPGSPFTAK@.I	1602.8	-0.0308139	3	CID	0.0876398	3.43619	0.340426	970.842	2	23/52	Total_chromatin
8804	K.VTSK#GAGLSK^.A	1003.57	-0.0240448	2	CID	0.836247	2.179	0.14566	497.052	3	12/18	Total_chromatin
14616	K.GPK#GLEELVK.Q	1083.64	-0.0694252	1	CID	0.347883	1.66257	0.066204	413.93	2	10/18	Total_chromatin
heterogeneous nuclear ribonucleoprotein K isoform a [Homo sapiens]						1.36512e-07	14.2719		50996.4	14165437	2 (1 0 0 1 0)
15835 - 15836	K.IILDLISESPIK@.G	1368.8	-0.0038144	2	CID	0.452376	2.24485	0.256202	251.514	4	9/22	Total_chromatin
poly A binding protein, cytoplasmic 4 [Homo sapiens]						4.1021e-05	16.2119		70738.3	4504715	5 (0 4 1 0 0)
6964	R.IVGSK@PLYVALAQR.K	1542.91	0.0392899	3	CID	7.10023e-05	4.04087	0.316457	542.236	3	23/52	salt_pellet
6974	R.IVGSK@PLYVALAQR.K	1542.91	0.039473	3	CID	0.000211092	4.10019	0.384361	499.795	3	21/52	salt_pellet
6984	R.IVGSK@PLYVALAQR.K	1542.91	0.0394254	2	CID	1.29083e-05	2.66343	0.308773	299.749	2	15/26	salt_pellet
7513	R.K^EREAELGAKAK.E	1371.75	-0.0312787	2	CID	0.0435067	2.22489	0.405517	912.075	2	13/22	salt_pellet
5173	R.AAVAAAAPRAVAPYK@.Y	1454.82	0.0318	2	CID	0.277	2.19	0.02	215.4	3	39780	salt_sup
7557	R.IVGSK@PLYVALAQR.K	1542.91	0.03173	2	CID	3.24e-06	2.8	0.31	385.6	2	17/26	salt_sup
7562	R.IVGSK@PLYVALAQR.K	1542.91	0.03173	2	CID	1.65e-05	2.67	0.25	485	2	19/26	salt_sup
4934	R.AAVAAAAPRAVAPYK@.Y	1454.82	0.0319269	2	CID	0.132209	2.18654	0.148715	165.119	4	10/28	salt_sup
7373	R.IVGSK@PLYVALAQR.K	1542.91	0.0396695	2	CID	8.50164e-06	2.67063	0.295374	366.96	2	17/26	salt_sup
7379	R.IVGSK@PLYVALAQR.K	1542.91	0.0367398	2	CID	7.92029e-06	3.73267	0.238878	496.817	2	19/26	salt_sup
3482	K.EREAELGAK@.A	1030.52	0.0177826	2	CID	0.00266533	2.45862	0	251.956	1	12/16	salt_sup
5676	R.AAVAAAAPRAVAPYK@.Y	1454.82	0.0369318	2	CID	0.461724	2.23721	0.065421	330.012	1	13/28	salt_sup
8197	R.IVGSK@PLYVALAQR.K	1542.91	0.0428434	2	CID	5.75807e-06	2.57273	0.267323	282.869	2	15/26	salt_sup
8205	R.IVGSK@PLYVALAQR.K	1542.91	0.0401578	2	CID	5.11596e-05	2.98594	0.258396	376.939	2	17/26	salt_sup
8761	R.AAVAAAAPRAVAPYK@.Y	1454.82	0.044256	2	CID	0.308919	2.15027	0.1817	215.095	2	11/28	Total_chromatin
13051 - 13052	R.IVGSK@PLYVALAQR.K	1542.91	0.0219693	2	CID	0.000184745	2.19882	0.34351	454.068	2	18/26	Total_chromatin
13055	R.IVGSK@PLYVALAQR.K	1542.91	0.0219693	2	CID	9.37854e-06	2.09237	0.380898	355.088	2	16/26	Total_chromatin
13077	R.IVGSK@PLYVALAQR.K	1542.91	0.0378385	2	CID	0.000115658	3.68289	0.242127	346.018	2	16/26	Total_chromatin
9906	R.IVGSK@PLYVALAQR.K	1542.91	0.0376419	3	CID	0.00357616	4.07826	0.325041	564.226	2	22/52	Total_chromatin
9916	R.IVGSK@PLYVALAQR.K	1542.91	0.0387406	3	CID	0.00264236	4.0041	0.339275	585.323	3	22/52	Total_chromatin
9928	R.IVGSK@PLYVALAQR.K	1542.91	0.0325895	2	CID	3.1365e-06	3.19519	0.293199	433.606	2	18/26	Total_chromatin
9932	R.IVGSK@PLYVALAQR.K	1542.91	0.0325895	2	CID	3.77634e-06	3.63983	0.232906	503.378	2	19/26	Total_chromatin
9954	R.IVGSK@PLYVALAQR.K	1542.91	0.0380826	2	CID	8.62459e-05	3.3739	0.255037	515.771	2	19/26	Total_chromatin
9968	R.IVGSK@PLYVALAQR.K	1542.91	0.0330643	3	CID	0.00186052	3.99262	0.30792	512.626	3	22/52	Total_chromatin
9977	R.IVGSK@PLYVALAQR.K	1542.91	0.0330643	3	CID	0.000250242	3.63345	0.257868	502.345	3	23/52	Total_chromatin
9980	R.IVGSK@PLYVALAQR.K	1542.91	0.0409378	3	CID	0.000384183	3.98558	0.336195	617.65	3	24/52	Total_chromatin
9991 - 9992	R.IVGSK@PLYVALAQR.K	1542.91	0.0350309	2	CID	6.24666e-05	3.27652	0.27115	485.533	2	19/26	Total_chromatin
10034	R.IVGSK@PLYVALAQR.K	1542.91	0.0389237	3	CID	0.000579517	4.03552	0.362687	656.407	3	25/52	Total_chromatin
12216	R.IVGSK@PLYVALAQR.K	1542.91	0.0356278	3	CID	0.000335173	4.14564	0.247257	497.629	3	21/52	Total_chromatin
12229	R.IVGSK@PLYVALAQR.K	1542.91	0.0278287	2	CID	2.41129e-05	3.60516	0.223316	398.727	2	17/26	Total_chromatin
12250	R.IVGSK@PLYVALAQR.K	1542.91	0.031857	2	CID	6.82324e-05	3.73692	0.241903	334.022	2	16/26	Total_chromatin
12267	R.IVGSK@PLYVALAQR.K	1542.91	0.0348953	3	CID	0.0895502	2.68447	0.0468505	418.982	9	19/52	Total_chromatin
PREDICTED: similar to Polyadenylate-binding protein 1 (Poly(A)-binding protein 1) (PABP 1) [Homo sapiens]						4.1021e-05	14.2173		68348.6	113429022	7 (1 3 3 0 0)
6964	R.IVGTK#PLYVALAQR.K	1542.94	0.00798981	3	CID	7.10023e-05	4.12319	0.059586	548.394	2	23/52	salt_pellet
6974	R.IVGTK#PLYVALAQR.K	1542.94	0.00817292	3	CID	1.86245e-05	4.19771	0.0537998	607.045	2	23/52	salt_pellet
6984	R.IVGTK#PLYVALAQR.K	1542.94	0.00812533	2	CID	1.29083e-05	2.52823	0.536465	259.276	3	14/26	salt_pellet
7557	R.IVGTK#PLYVALAQR.K	1542.94	0.00043	2	CID	3.24e-06	2.66	0.47	340.3	3	16/26	salt_sup
7562	R.IVGTK#PLYVALAQR.K	1542.94	0.00043	2	CID	1.65e-05	2.53	0.58	430.7	3	18/26	salt_sup
7373	R.IVGTK#PLYVALAQR.K	1542.94	0.00836947	2	CID	8.50164e-06	2.54537	0.521055	322.652	3	16/26	salt_sup
7379	R.IVGTK#PLYVALAQR.K	1542.94	0.00543978	2	CID	7.92029e-06	3.59422	0.587784	440.733	3	18/26	salt_sup
8197	R.IVGTK#PLYVALAQR.K	1542.94	0.0115433	2	CID	5.75807e-06	2.41677	0.553069	244.594	3	14/26	salt_sup
8205	R.IVGTK#PLYVALAQR.K	1542.94	0.00885775	2	CID	5.11596e-05	2.84334	0.510053	330.389	3	16/26	salt_sup
9906	R.IVGTK#PLYVALAQR.K	1542.94	0.00634187	3	CID	0.00357616	4.08171	0.0379931	519.471	3	21/52	Total_chromatin
9916	R.IVGTK#PLYVALAQR.K	1542.94	0.0074405	3	CID	0.00264236	4.14661	0.00690114	663.288	2	23/52	Total_chromatin
9928	R.IVGTK#PLYVALAQR.K	1542.94	0.00128939	2	CID	4.33482e-05	3.05339	0.526619	381.711	3	17/26	Total_chromatin
9932	R.IVGTK#PLYVALAQR.K	1542.94	0.00128939	2	CID	3.77634e-06	3.49788	0.585312	445.167	3	18/26	Total_chromatin
9954	R.IVGTK#PLYVALAQR.K	1542.94	0.00678256	2	CID	8.62459e-05	3.24347	0.550554	457.863	3	18/26	Total_chromatin
9968	R.IVGTK#PLYVALAQR.K	1542.94	0.00176423	3	CID	0.000216293	4.10522	0.0427938	580.464	2	23/52	Total_chromatin
9977	R.IVGTK#PLYVALAQR.K	1542.94	0.00176423	3	CID	2.25666e-05	3.891	0.00268697	575.289	2	24/52	Total_chromatin
9980	R.IVGTK#PLYVALAQR.K	1542.94	0.00963776	3	CID	3.56808e-05	4.1095	0.0612533	701.184	2	25/52	Total_chromatin
9991 - 9992	R.IVGTK#PLYVALAQR.K	1542.94	0.0037308	2	CID	6.24666e-05	3.13888	0.560334	430.563	3	18/26	Total_chromatin
10034	R.IVGTK#PLYVALAQR.K	1542.94	0.0076236	3	CID	5.83221e-05	4.11433	0.0732976	739.167	2	26/52	Total_chromatin
12216	R.IVGTK#PLYVALAQR.K	1542.94	0.00432771	3	CID	3.05474e-05	4.23058	0.0654072	602.33	2	23/52	Total_chromatin
12229	R.IVGTK#PLYVALAQR.K	1542.94	-0.00347135	2	CID	2.41129e-05	3.47008	0.564939	350.613	3	16/26	Total_chromatin
12250	R.IVGTK#PLYVALAQR.K	1542.94	0.000556972	2	CID	6.82324e-05	3.64647	0.519793	291.412	3	15/26	Total_chromatin
12267	R.IVGTK#PLYVALAQR.K	1542.94	0.00359528	3	CID	0.0895502	2.68322	0.131783	457.574	7	20/52	Total_chromatin
heterogeneous nuclear ribonucleoprotein D-like [Homo sapiens]						1.76469e-05	16.1761		46409	14110407	4 (1 3 0 0 0)
8171	K.M*FIGGLSWDTSK#K.D	1499.76	0.0146444	2	CID	0.000124324	2.02475	0.0108065	485.537	1	16/24	salt_sup
2670	R.LAGGAAIK@GGR.R	998.579	-0.053679	2	CID	0.997974	2.51675	0.0459498	265.235	31	10/20	Total_chromatin
2703	R.LAGGAAIK@GGR.R	998.579	-0.0548997	2	CID	0.98719	2.67063	0.0624079	177.767	11	10/20	Total_chromatin
14166	K.MFIGGLSWDTSK#K.D	1483.76	0.00260139	2	CID	0.000366997	3.58575	0.0638257	819.827	2	17/24	Total_chromatin
14174	K.MFIGGLSWDTSK#K.D	1483.76	0.00186897	2	CID	0.000181733	3.2256	0.366949	553.591	2	14/24	Total_chromatin
14209	K.MFIGGLSWDTSK#K.D	1483.76	0.00284553	2	CID	0.000788842	2.91347	0.372915	577.22	1	14/24	Total_chromatin
14232	K.MFIGGLSWDTSK#K.D	1483.76	-0.00069451	2	CID	0.0016294	3.50548	0.0962883	597.697	1	14/24	Total_chromatin
14069	K.MFIGGLSWDTSK#K.D	1483.76	0.00394416	2	CID	0.000399144	3.38529	0.108462	644.498	1	15/24	Total_chromatin
14091	K.MFIGGLSWDTSK#K.D	1483.76	0.000404123	2	CID	4.41575e-05	3.01465	0.152862	860.156	1	16/24	Total_chromatin
14131	K.MFIGGLSWDTSK#K.D	1483.76	0.00211311	2	CID	3.21241e-05	3.25202	0.344786	610.02	1	15/24	Total_chromatin
eukaryotic translation elongation factor 1 alpha 2 [Homo sapiens]						1.84227e-05	10.2586		50438.4	4503475	2 (2 0 0 0 0)
7960	K.GSFK@YAWVLDK.L	1341.69	0.0393343	3	CID	3.66305e-05	4.19151	0.204634	1381.74	1	23/40	salt_pellet
7962	K.GSFK@YAWVLDK.L	1341.69	0.0393478	2	CID	0.000554416	2.73552	0.28853	893.676	1	14/20	salt_pellet
7978	K.GSFK@YAWVLDK.L	1341.69	0.03613	3	CID	2.60822e-06	4.42591	0.239311	1448.5	1	23/40	salt_pellet
5015	K.STTTGHLIYK#CGGIDK^R.T	1963	0.0631954	3	CID	0.00459536	2.5381	0.242545	467.402	1	18/64	salt_sup
6289	K.K@SGGAGKVTK@.S	988.552	-0.0856334	2	CID	0.104227	2.07569	0.100197	440.317	1	10/18	salt_sup
8443	K.GSFK@YAWVLDK.L	1341.69	0.0425387	3	CID	0.000838631	4.40763	0.222837	1382.64	1	23/40	salt_sup
8448	K.GSFK@YAWVLDK.L	1341.69	0.0409347	2	CID	0.000115504	2.87972	0.24425	890.752	1	14/20	salt_sup
8491	K.GSFK@YAWVLDK.L	1341.69	0.038005	2	CID	2.18635e-05	2.92943	0.309333	1087.9	1	15/20	salt_sup
8667	K.GSFK@YAWVLDK.L	1341.69	0.0417147	3	CID	0.00484804	3.17046	0.191701	750.083	1	19/40	salt_sup
10907	K.GSFK@YAWVLDK.L	1341.69	0.0326339	2	CID	3.96804e-05	2.85324	0.242356	1102.38	1	15/20	Total_chromatin
10908	K.GSFK@YAWVLDK.L	1341.69	0.0337496	3	CID	6.47602e-05	3.20698	0.21586	712.567	1	18/40	Total_chromatin
10910	K.GSFK@YAWVLDK.L	1341.69	0.0326339	2	CID	0.00105792	2.78185	0.125345	689.989	1	14/20	Total_chromatin
10941	K.GSFK@YAWVLDK.L	1341.69	0.0347091	2	CID	0.00153645	3.37355	0.247937	1144	1	15/20	Total_chromatin
10942	K.GSFK@YAWVLDK.L	1341.69	0.0346651	3	CID	3.3287e-05	4.36497	0.204459	1496.98	1	23/40	Total_chromatin
10969	K.GSFK@YAWVLDK.L	1341.69	0.0383712	2	CID	0.00112364	2.80663	0.193994	1022.55	1	14/20	Total_chromatin
10970	K.GSFK@YAWVLDK.L	1341.69	0.0386019	3	CID	4.85838e-06	4.88913	0.276131	1431.31	1	23/40	Total_chromatin
11002	K.GSFK@YAWVLDK.L	1341.69	0.034587	2	CID	0.000692439	2.72382	0.159174	1101.32	1	15/20	Total_chromatin
11004	K.GSFK@YAWVLDK.L	1341.69	0.0346651	3	CID	8.02403e-06	4.05915	0.209026	1404.42	1	23/40	Total_chromatin
11036	K.GSFK@YAWVLDK.L	1341.69	0.0391036	2	CID	0.000223962	2.65774	0.164392	910.478	1	14/20	Total_chromatin
11037	K.GSFK@YAWVLDK.L	1341.69	0.0393343	3	CID	2.40015e-05	4.45798	0.270617	1368.99	1	22/40	Total_chromatin
11071	K.GSFK@YAWVLDK.L	1341.69	0.0367843	2	CID	0.000499472	2.35335	0.112963	749.711	1	14/20	Total_chromatin
8280	K.VTKSAQK#AQKAGK@.-	1386.81	-0.0751703	2	CID	0.232527	3.06381	0.0315916	372.514	26	11/24	Total_chromatin
8280	K.VTKSAQK#AQK@AGK.-	1386.81	-0.0751703	2	CID	0.595591	2.81084	0.119409	265.482	113	9/24	Total_chromatin
8343	K.VTKSAQK#AQKAGK@.-	1386.81	-0.0702875	2	CID	0.257423	2.66025	0.034179	329.817	37	10/24	Total_chromatin
8343	K.VTKSAQK#AQK@AGK.-	1386.81	-0.0702875	2	CID	0.629613	2.64388	0.0660741	274.451	76	9/24	Total_chromatin
8410	K.VTKSAQK#AQKAGK@.-	1386.81	-0.0722406	2	CID	0.249862	2.86996	0.0540466	458.29	16	12/24	Total_chromatin
8410	K.VTKSAQK#AQK@AGK.-	1386.81	-0.0722406	2	CID	0.619565	2.72387	0.0591166	291.889	99	9/24	Total_chromatin
13237	K.GSFK@YAWVLDK.L	1341.69	0.029338	2	CID	0.000118386	2.74399	0.230932	824.376	1	14/20	Total_chromatin
13239	K.GSFK@YAWVLDK.L	1341.69	0.029338	2	CID	0.000536211	2.79984	0.23479	1018.74	1	15/20	Total_chromatin
13241	K.GSFK@YAWVLDK.L	1341.69	0.0290804	3	CID	1.65835e-06	4.55166	0.272826	1311.27	1	22/40	Total_chromatin
13248	K.GSFK@YAWVLDK.L	1341.69	0.0321456	2	CID	0.000161454	3.01655	0.191339	914.896	1	14/20	Total_chromatin
13250	K.GSFK@YAWVLDK.L	1341.69	0.0329256	3	CID	0.000209992	4.64262	0.234779	1033.58	1	22/40	Total_chromatin
13258	K.GSFK@YAWVLDK.L	1341.69	0.0336105	2	CID	8.63305e-05	3.21714	0.246981	1100.63	1	15/20	Total_chromatin
13301 - 13302	K.GSFK@YAWVLDK.L	1341.69	0.0323897	2	CID	0.00065579	2.92958	0.245194	1119.24	1	15/20	Total_chromatin
13303	K.GSFK@YAWVLDK.L	1341.69	0.033658	3	CID	3.41333e-05	4.38456	0.265554	1436.94	1	23/40	Total_chromatin
13312	K.GSFK@YAWVLDK.L	1341.69	0.0369064	2	CID	0.000337335	3.09316	0.189146	912.484	1	14/20	Total_chromatin
13313	K.GSFK@YAWVLDK.L	1341.69	0.0383272	3	CID	8.06011e-06	4.83247	0.295006	1569.16	1	24/40	Total_chromatin
13346	K.GSFK@YAWVLDK.L	1341.69	0.034587	2	CID	0.000999548	3.07629	0.163615	586.705	1	13/20	Total_chromatin
13367 - 13368	K.GSFK@YAWVLDK.L	1341.69	0.034587	2	CID	9.32895e-05	3.01159	0.231393	984.685	1	15/20	Total_chromatin
13370	K.GSFK@YAWVLDK.L	1341.69	0.0346651	3	CID	0.000470381	4.38223	0.237798	1429.45	1	23/40	Total_chromatin
13381	K.GSFK@YAWVLDK.L	1341.69	0.0343429	2	CID	0.00080228	2.99575	0.187273	803.875	1	15/20	Total_chromatin
13383	K.GSFK@YAWVLDK.L	1341.69	0.0337496	3	CID	0.000236024	4.20107	0.261725	1407.5	1	23/40	Total_chromatin
13563	K.GSFK@YAWVLDK.L	1341.69	0.0359298	2	CID	8.95553e-05	2.60777	0.228908	828.765	1	14/20	Total_chromatin
13584	K.GSFK@YAWVLDK.L	1341.69	0.0334884	2	CID	0.00784423	2.84473	0.254362	935.735	1	14/20	Total_chromatin
13623	K.GSFK@YAWVLDK.L	1341.69	0.032878	2	CID	0.000325811	2.12101	0.212179	719.817	1	14/20	Total_chromatin
14200	K.GSFK@YAWVLDK.L	1341.69	0.0338546	2	CID	0.105255	2.08094	0.0400366	271.474	1	9/20	Total_chromatin
14616	K.GSFK@YAWVLDK.L	1341.69	0.0334884	2	CID	0.221394	2.02193	0.115384	405.51	1	11/20	Total_chromatin
9810	K.VTKSAQK#AQK@.A	1130.66	-0.0322255	2	CID	0.236999	3.2874	0.0213073	374.976	58	11/18	Total_chromatin
10714	K.VTKSAQK#AQK@.A	1130.66	-0.0297841	2	CID	0.10958	2.99888	0.0760599	362.599	63	11/18	Total_chromatin
10998	K.VTKSAQK#AQK@.A	1130.66	-0.0306386	2	CID	0.735462	2.87815	0.076226	373.541	42	11/18	Total_chromatin
13035	K.GSFK@YAWVLDK.L	1341.69	0.0344649	2	CID	0.0311062	2.25224	0.0509132	709.233	1	13/20	Total_chromatin
13100	K.GSFK@YAWVLDK.L	1341.69	0.034587	2	CID	0.000173937	2.20756	0.0365581	617.67	1	13/20	Total_chromatin
13132	K.GSFK@YAWVLDK.L	1341.69	0.0370284	2	CID	0.000253626	2.57705	0.270755	826.693	1	14/20	Total_chromatin
13161	K.GSFK@YAWVLDK.L	1341.69	0.0371505	2	CID	0.000126892	3.04167	0.186651	881.928	1	14/20	Total_chromatin
13194	K.GSFK@YAWVLDK.L	1341.69	0.0360519	2	CID	0.000173405	2.85635	0.212161	885.743	1	14/20	Total_chromatin
13227	K.GSFK@YAWVLDK.L	1341.69	0.0366622	2	CID	7.40437e-06	2.79051	0.213122	848.359	1	14/20	Total_chromatin
13277	K.GSFK@YAWVLDK.L	1341.69	0.0351974	2	CID	0.0101169	2.77109	0.191448	699.395	1	13/20	Total_chromatin
13292	K.GSFK@YAWVLDK.L	1341.69	0.0332442	2	CID	0.00010335	2.33148	0.0992171	592.833	1	12/20	Total_chromatin
13318	K.GSFK@YAWVLDK.L	1341.69	0.0350753	2	CID	0.00025659	2.98812	0.2619	904.789	1	14/20	Total_chromatin
13335	K.GSFK@YAWVLDK.L	1341.69	0.0364181	2	CID	2.74563e-05	2.58296	0.277014	599.641	1	13/20	Total_chromatin
13367	K.GSFK@YAWVLDK.L	1341.69	0.0369064	2	CID	0.000331919	2.74188	0.212249	971.247	1	14/20	Total_chromatin
13376	K.GSFK@YAWVLDK.L	1341.69	0.0362215	3	CID	6.61322e-06	4.3472	0.252296	1456.36	1	23/40	Total_chromatin
13392	K.GSFK@YAWVLDK.L	1341.69	0.0381271	2	CID	0.000276579	2.72982	0.254916	547.25	1	13/20	Total_chromatin
13405	K.GSFK@YAWVLDK.L	1341.69	0.0370284	2	CID	0.000931047	2.99563	0.224723	619.58	1	13/20	Total_chromatin
10470	K.FEK@EAAEMGK.G	1167.54	0.0329095	2	CID	0.427146	2.09806	0.460803	161.661	25	7/18	Total_chromatin
13536 - 13537	K.GSFK@YAWVLDK.L	1341.69	0.0350753	2	CID	1.89208e-05	2.82932	0.20298	1065.7	1	15/20	Total_chromatin
13542	K.GSFK@YAWVLDK.L	1341.69	0.0330172	3	CID	9.06436e-06	4.21488	0.175622	1469.66	1	23/40	Total_chromatin
13582	K.GSFK@YAWVLDK.L	1341.69	0.0307284	3	CID	0.00614011	2.83374	0.127324	859.914	1	17/40	Total_chromatin
14368	K.GSFK@YAWVLDK.L	1341.69	0.0351974	2	CID	0.096796	2.69109	0.236223	603.124	1	13/20	Total_chromatin
14392	K.GSFK@YAWVLDK.L	1341.69	0.0338546	2	CID	3.24796e-05	2.88402	0.253226	921.445	1	14/20	Total_chromatin
14401	K.GSFK@YAWVLDK.L	1341.69	0.0315523	3	CID	0.000103004	4.05404	0.292903	1351	1	23/40	Total_chromatin
14405	K.GSFK@YAWVLDK.L	1341.69	0.0359298	2	CID	4.71405e-05	2.87785	0.209955	1146.29	1	15/20	Total_chromatin
15443	K.GSFK@YAWVLDK.L	1341.69	0.0340987	2	CID	4.94378e-05	2.61779	0.259079	829.396	1	14/20	Total_chromatin
15445	K.GSFK@YAWVLDK.L	1341.69	0.0340987	2	CID	0.000898675	2.46633	0.13286	886.429	1	14/20	Total_chromatin
15452	K.GSFK@YAWVLDK.L	1341.69	0.0299959	3	CID	0.255963	2.57143	0.166957	589.534	1	17/40	Total_chromatin
15466	K.GSFK@YAWVLDK.L	1341.69	0.0355636	2	CID	5.1292e-05	2.71342	0.252294	922.87	1	14/20	Total_chromatin
15492	K.GSFK@YAWVLDK.L	1341.69	0.0372726	2	CID	0.000839638	3.1538	0.260234	881.159	1	14/20	Total_chromatin
15505 - 15506	K.GSFK@YAWVLDK.L	1341.69	0.032756	2	CID	0.000145903	2.47848	0.221314	1058.31	1	15/20	Total_chromatin
TBP-associated factor 15 isoform 2 [Homo sapiens]						1.42093e-06	16.1612		61520.8	4507353	4 (0 4 0 0 0)
6900	K.TGKPMINLYTDK@.D	1408.72	-0.0258782	2	CID	6.88009e-06	2.2993	0.34091	438.001	1	14/22	salt_pellet
7964	K.TGKPMINLYTDK@.D	1408.72	-0.0273431	2	CID	3.69898e-06	2.42618	0.356677	534.111	1	16/22	salt_sup
7968	K.TGKPMINLYTDK@.D	1408.72	-0.0273431	2	CID	8.54076e-07	3.07857	0.334937	463.015	1	16/22	salt_sup
7637	K.TGKPMINLYTDK@.D	1408.72	-0.0205071	2	CID	9.62705e-07	2.31824	0.359045	595.809	1	15/22	salt_sup
8305	K.TGKPM*INLYTDK@.D	1424.71	-0.0233567	2	CID	0.00996752	2.70873	0.33653	497.129	1	15/22	Total_chromatin
8342	K.TGKPM*INLYTDK@.D	1424.71	-0.025676	2	CID	0.000461885	2.81806	0.435698	603.241	1	16/22	Total_chromatin
8362	K.TGKPM*INLYTDK@.D	1424.71	-0.0250657	2	CID	4.00173e-06	2.40554	0.422813	416.515	1	15/22	Total_chromatin
9653	K.TGKPMINLYTDK@.D	1408.72	-0.025512	2	CID	0.000322378	2.63371	0.320966	589.385	1	16/22	Total_chromatin
9661	K.TGKPMINLYTDK@.D	1408.72	-0.0239251	2	CID	5.79212e-06	2.42298	0.310609	502.377	1	15/22	Total_chromatin
9669	K.TGKPMINLYTDK@.D	1408.72	-0.0239251	2	CID	9.42841e-06	2.99969	0.387051	811.296	1	17/22	Total_chromatin
9716	K.TGKPMINLYTDK@.D	1408.72	-0.023803	2	CID	3.61205e-05	3.10036	0.405879	478.772	1	15/22	Total_chromatin
9726	K.TGKPMINLYTDK@.D	1408.72	-0.0225823	2	CID	9.36783e-05	3.49	0.412828	481.499	1	16/22	Total_chromatin
9729	K.TGKPMINLYTDK@.D	1408.72	-0.0225823	2	CID	2.94643e-05	3.55879	0.420264	722.913	1	17/22	Total_chromatin
H4 histone family, member B [Homo sapiens]						7.09255e-06	20.1703		11360.4	4504303	3 (3 0 0 0 0)
4473	K.GGK^GLGK^GGAK^R.H	1211.65	0.0419251	2	CID	0.000436975	4.63242	0.271176	1198.41	1	17/22	salt_pellet
5572	R.K@VLRDNIQGITKPAIR.R	1850.1	0.015095	3	CID	0.00354475	2.52001	0.449184	434.153	1	19/60	salt_pellet
5579	R.K@VLRDNIQGITKPAIR.R	1850.1	0.0222837	4	CID	0.071136	3.40916	0.205101	364.533	16	23/90	salt_pellet
5580	R.K@VLRDNIQGITKPAIR.R	1850.1	0.0161936	3	CID	0.300707	3.03186	0.0945443	465.457	1	21/60	salt_pellet
5616	R.K#VLRDNIQGITKPAIR.R	1836.12	-0.00134846	3	CID	7.37289e-08	5.74248	0.521556	1781.43	1	33/60	salt_pellet
5622	R.K#VLRDNIQGITKPAIR.R	1836.12	0.00238813	2	CID	0.00672638	3.00807	0.41936	625.63	1	17/30	salt_pellet
5631	R.K#VLRDNIQGITKPAIR.R	1836.12	0.00194744	3	CID	8.29148e-05	5.28585	0.534253	1529.15	1	29/60	salt_pellet
5648	R.K@VLRDNIQGITKPAIR.R	1850.1	0.0296348	2	CID	0.0357371	4.13389	0.406627	513.691	1	18/30	salt_pellet
9443	R.K^TVTAMDVVYALKR.Q	1636.9	0.0213095	3	CID	0.0739924	3.028	0.422365	347.598	1	22/52	salt_pellet
protein kinase, DNA-activated, catalytic polypeptide isoform 1 [Homo sapiens]						4.56483e-07	144.304		468787	13654237	31 (15 9 4 0 3)
3506	K.LLKELHK^ESK.T	1266.73	-0.0651073	2	CID	0.727948	2.65061	0.302732	313.684	3	9/18	salt_pellet
3511	K.LLKELHK^ESK.T	1266.73	-0.0675487	2	CID	0.657373	3.1959	0.323409	382.48	2	10/18	salt_pellet
3532	K.LLKELHK^ESK.T	1266.73	-0.0685252	2	CID	0.544893	2.91498	0.281432	343.431	2	10/18	salt_pellet
3532	K.LLK@ELHK#ESK.T	1266.75	-0.0841752	2	CID	0.235657	2.6591	0.37322	333.206	3	9/18	salt_pellet
thrombospondin type I domain-containing 1 isoform 1 [Homo sapiens]						2.85261e-05	8.14892		94524.5	8923894	2 (0 1 1 0 0)
6961	R.VSSLSPSQCRK@.D	1276.64	-0.0340679	2	CID	2.85261e-05	2.97842	0.115081	429.999	2	11/20	Total_chromatin
6971	R.VSSLSPSQCRK@.D	1276.64	-0.0363872	2	CID	0.000853172	2.54865	0.153792	443.396	2	11/20	Total_chromatin
heat shock 70kDa protein 5 [Homo sapiens]						4.75441e-05	32.259		72288.5	16507237	6 (3 1 0 0 2)
4509	K.LGGK^LSSEDKETMEK.A	1693.82	0.0595555	3	CID	0.000215051	4.61853	0.339421	1588.64	1	26/56	salt_sup
4509	K.LGGK#LSSEDK@ETMEK.A	1693.84	0.0439055	3	CID	0.748058	3.0509	0.355213	255.773	33	13/56	salt_sup
4509	K.LGGK@LSSEDK#ETMEK.A	1693.84	0.0439055	3	CID	0.0960182	2.97797	0.457691	485.121	2	17/56	salt_sup
zinc finger RNA binding protein [Homo sapiens]						2.33955e-09	28.2931		116939	34101286	5 (3 2 0 0 0)
6668	R.NVNLVLLCSEK#PSK.T	1614.89	0.00826414	2	CID	0.0131526	3.5762	0.257126	575.693	1	13/26	salt_sup
6673	R.NVNLVLLCSEK#PSK.T	1614.89	0.00667722	2	CID	0.00195442	3.30386	0.153395	628.547	1	13/26	salt_sup
dynein, axonemal, heavy chain 9 isoform 2 [Homo sapiens]						2.47889e-06	24.2039		511550	114155133	4 (1 1 1 0 1)
8347	R.QKIM*TICTIDVHARDVVAKMIAQK@.V	2813.49	-0.0236197	3	CID	0.185458	2.91122	0.479442	62.6018	25	16/92	Total_chromatin
8347	R.QKIMTICTIDVHARDVVAKM*IAQK@.V	2813.49	-0.0236197	3	CID	0.497607	2.64259	0.559598	57.3027	40	15/92	Total_chromatin
8353	R.QKIMTICTIDVHARDVVAKM*IAQK@.V	2813.49	-0.0274649	3	CID	0.0957992	2.53562	0.483524	67.2872	44	15/92	Total_chromatin
RNA binding motif protein 14 [Homo sapiens]						6.49248e-06	20.2789		69449	5454064	3 (3 0 0 0 0)
6046	K.DYAFVHMEK@.E	1167.52	0.0132674	2	CID	6.49248e-06	2.94255	0	769.246	1	12/16	salt_sup
annexin I [Homo sapiens]						1.33945e-06	64.3136		38690	4502101	13 (4 3 1 2 3)
6597	R.VFQKYTK@YSKHDM*NK.V	1960.96	-0.0413555	2	CID	0.223399	2.2053	0.483902	114.561	19	8/28	Total_chromatin
6597	R.VFQK@YTKYSKHDM*NK.V	1960.96	-0.0413555	2	CID	0.624796	2.08879	0.489312	91.0634	52	7/28	Total_chromatin
7983	K.GGPGSAVSPYPTFNPSSDVAALHK^AIM*VK.G	2956.48	0.0523321	3	CID	0.00721667	3.05448	0.0173161	154.092	2	18/112	Total_chromatin
7983	K.GGPGSAVSPYPTFNPSSDVAALHK#AIM*VK@.G	2956.49	0.0366821	3	CID	0.0401288	3.00158	0.0327023	115.981	3	15/112	Total_chromatin
H2A histone family, member C [Homo sapiens]						5.81808e-06	30.2324		14083	4504239	4 (2 0 1 1 0)
7224	R.HLQLAIRNDEELNKLLGK@.V	2132.19	0.0252323	4	CID	0.00391723	4.64781	0	1029.8	1	31/102	Total_chromatin
7224	R.HLQLAIRNDEELNK@LLGK.V	2132.19	0.0252323	4	CID	0.3544	3.44787	0.439748	554.36	3	25/102	Total_chromatin
PRP38 pre-mRNA processing factor 38 (yeast) domain containing A isoform 2 [Homo sapiens]						7.74202e-06	16.241		37453.4	24762236	4 (2 2 0 0 0)
9051	R.FVGGVYGGNIK#PTPFLCLTLK.M	2295.26	0.0181721	3	CID	4.31384e-05	2.96102	0.356918	230.738	1	23/80	salt_pellet
vesicle-associated membrane protein-associated protein A isoform 1 [Homo sapiens]						6.50221e-06	10.204		32592.6	94721250	1 (1 0 0 0 0)
7681	K.FK@GPFTDVVTTNLK.L	1594.85	0.0212068	2	CID	6.50221e-06	3.02546	0	516.046	1	14/26	Total_chromatin
8414	K.FK@GPFTDVVTTNLK.L	1594.85	0.00973221	2	CID	3.69234e-08	3.00687	0	1433.43	1	19/26	Total_chromatin
8514	K.FK@GPFTDVVTTNLK.L	1594.85	0.0160799	2	CID	6.21003e-05	2.87424	0	1947.69	1	22/26	Total_chromatin
8524	K.FK@GPFTDVVTTNLK.L	1594.85	0.0183992	2	CID	6.51249e-07	3.53262	0	1703.16	1	21/26	Total_chromatin
14704	K.FK@GPFTDVVTTNLK.L	1594.85	0.0111971	2	CID	2.42467e-07	3.3511	0	1359.36	1	19/26	salt_pellet
calmodulin 2 [Homo sapiens]						1.43784e-05	10.2152		16826.8	4502549	1 (1 0 0 0 0)
8331	R.HVM*TNLGEK^LTDEEVDEMIR.E	2417.12	0.0238656	3	CID	1.43784e-05	2.50821	0.210732	711.159	1	27/76	salt_sup
7490	R.HVMTNLGEK^LTDEEVDEM*IR.E	2417.12	0.05115	3	CID	3.79e-06	3.42	0.25	750.1	1	28/76	salt_sup
8665	R.HVMTNLGEK^LTDEEVDEMIR.E	2401.13	0.06399	4	CID	1.19e-06	4.07	0.15	1165.9	1	34/114	Total_chromatin
eukaryotic translation initiation factor 2, subunit 3 gamma, 52kDa [Homo sapiens]						7.34e-08	18.19		51077.3	4503507	2 (1 1 0 0 0)
8143	R.SFDVNK#PGCEVDDLKGGVAGGSILK.G	2576.3	0.01246	3	CID	7.34e-08	3.78	0.13	576.2	1	28/96	salt_sup
8143	R.SFDVNKPGCEVDDLK#GGVAGGSILK.G	2576.3	0.01246	3	CID	0.000372	3.3	0.5	189.8	5	18/96	salt_pellet
IQ motif containing GTPase activating protein 2 [Homo sapiens]						8.96e-10	16.19		180466	116089337	2 (0 2 0 0 0)
8290	K.SK@VDQVQDIVTGNPTVIK.M	1969.07	0.03514	2	CID	0.19	2.32	0.34	651	2	13/34	salt_sup
10790	K.IGGILANELSVDEAALHAAVIAINEAVEK@.G	2958.58	0.01833	3	CID	8.96e-10	3.72	0.64	696.6	2	27/112	salt_sup
eukaryotic translation elongation factor 2 [Homo sapiens]						4.31509e-08	10.2665		95277.1	4503483	2 (2 0 0 0 0)
10177	R.K#IWCFGPDGTGPNILTDITK.G	2247.15	0.0216768	3	CID	0.000985753	2.8044	0.305283	314.593	1	24/76	salt_sup
10182	R.K#IWCFGPDGTGPNILTDITK.G	2247.15	0.0140608	2	CID	4.31509e-08	2.4112	0.490407	1458.87	1	24/38	salt_sup
spectrin beta isoform b [Homo sapiens]						3.10813e-05	8.15169		246314	67782319	1 (0 1 0 0 0)
8521	K.DGLAFNALIHK@.H	1226.66	0.0151377	2	CID	3.10813e-05	3.03374	0.247573	945.925	1	15/20	salt_sup
14357 - 14359	K.DGLAFNALIHK@.H	1226.66	0.0123301	2	CID	1.74614e-05	2.47543	0.246283	529.265	1	13/20	salt_sup
calreticulin precursor [Homo sapiens]						3.40283e-12	10.2766		48111.9	4757900	1 (1 0 0 0 0)
9783	R.CK#DDEFTHLYTLIVRPDNTYEVK.I	2870.4	0.0200373	4	CID	3.40283e-12	5.53102	0.580499	1120.09	1	36/132	Total_chromatin
aldolase A [Homo sapiens]						2.20731e-05	10.1916		39395.3	34577112	1 (1 0 0 0 0)
7619	K.ALSDHHIYLEGTLLK#PNM*VTPGHACTQK.F	3161.59	0.0129842	3	CID	0.00200046	3.17743	0.527568	259.64	2	20/108	salt_sup
8176	K.ALSDHHIYLEGTLLK#PNMVTPGHACTQK.F	3145.59	0.0151014	3	CID	0.00263931	3.61658	0.577473	370.802	2	23/108	salt_sup
8181	K.ALSDHHIYLEGTLLK#PNMVTPGHACTQK.F	3145.59	0.0151014	3	CID	0.126389	2.93053	0.593156	217.947	2	19/108	salt_sup
DEAH (Asp-Glu-Ala-His) box polypeptide 33 [Homo sapiens]						7.2886e-06	8.13856		78823.9	20336302	1 (0 1 0 0 0)
10299	K.FLTDGMLLREAISDSLLRK@.Y	2206.2	0.0651877	3	CID	7.2886e-06	2.77111	0.504706	408.851	2	19/72	salt_sup
22464	K.FLTDGMLLREAISDSLLRK@.Y	2206.2	0.0368064	3	CID	3.85861e-05	3.10239	0.521426	246.231	4	15/72	salt_sup
mitogen-activated protein kinase kinase 2 [Homo sapiens]						1.46003e-05	10.2076		44396.1	13489054	1 (1 0 0 0 0)
6266	K.KLEELELDEQQK@.K	1529.77	0.0111407	2	CID	1.46003e-05	2.44502	0	1690.08	1	19/22	salt_sup
solute carrier family 25 (mitochondrial carrier; adenine nucleotide translocator), member 31 [Homo sapiens]						4.07049e-05	10.2201		34999.4	13775208	2 (2 0 0 0 0)
9795	R.LFDASSFGK#DLLAGGVAAAVSK#TAVAPIER.V	2989.64	-0.0108467	3	CID	0.000155894	4.40232	0.522245	882.677	1	29/116	salt_sup
9816	R.LFDASSFGK#DLLAGGVAAAVSK#TAVAPIER.V	2989.64	0.00435108	3	CID	4.07049e-05	3.20924	0.365338	936.61	1	31/116	salt_sup
10031	R.LFDASSFGK#DLLAGGVAAAVSK#TAVAPIER.V	2989.64	-0.0176216	3	CID	5.92998e-05	3.99557	0.46029	991.497	1	32/116	salt_sup
10033	R.LFDASSFGK#DLLAGGVAAAVSK#TAVAPIER.V	2989.64	-0.0176216	3	CID	1.08124e-05	4.29049	0.505786	901.854	1	30/116	salt_sup
20201	R.LFDASSFGK#DLLAGGVAAAVSK#TAVAPIER.V	2989.64	-0.0179878	3	CID	3.80639e-05	5.02055	0.530304	918.388	1	31/116	salt_sup
21141	R.GTGGALVLVLYDK@IKEFFHIDIGGR.-	2746.5	-0.0746045	2	CID	0.919202	2.12168	0.588608	231.309	2	12/48	salt_sup
21147	R.GTGGALVLVLYDK@IKEFFHIDIGGR.-	2746.5	-0.0697217	2	CID	0.910983	2.13238	0.552152	183.516	4	10/48	salt_sup
21204	R.GTGGALVLVLYDK@IKEFFHIDIGGR.-	2746.5	-0.0799756	2	CID	0.888207	2.40313	0.565461	121.773	20	9/48	salt_sup
21216	R.GTGGALVLVLYDK@IKEFFHIDIGGR.-	2746.5	-0.0787549	2	CID	0.83035	2.29895	0.591399	141.991	8	9/48	Total_chromatin
21750	R.LFDASSFGK#DLLAGGVAAAVSK#TAVAPIER.V	2989.64	-0.0346504	3	CID	2.86077e-05	4.43244	0.484467	847.68	1	29/116	Total_chromatin
21846	R.LFDASSFGK#DLLAGGVAAAVSK#TAVAPIER.V	2989.64	-0.0308052	3	CID	5.98529e-05	4.61335	0.50521	683.896	1	27/116	Total_chromatin
21855	R.LFDASSFGK#DLLAGGVAAAVSK#TAVAPIER.V	2989.64	-0.0335517	3	CID	3.13587e-06	4.35419	0.496384	701.436	1	27/116	Total_chromatin
21880	R.LFDASSFGK#DLLAGGVAAAVSK#TAVAPIER.V	2989.64	-0.0291572	3	CID	9.83343e-05	5.16927	0.500774	848.846	1	29/116	Total_chromatin
stomatin-like 3 [Homo sapiens]						4.08327e-08	8.1419		32115.2	21686995	3 (0 3 0 0 0)
4584	K.VLAAEGEMNASK@.S	1247.6	0.0109531	2	CID	4.93182e-06	2.83805	0.524527	1605.62	1	19/22	Total_chromatin
4587	K.VLAAEGEMNASK@.S	1247.6	0.0109531	2	CID	6.56891e-06	2.4337	0.432215	1706.42	1	19/22	salt_sup
4612	K.VLAAEGEMNASK@.S	1247.6	0.00936616	2	CID	4.08327e-08	2.33394	0.494017	1000.13	1	18/22	salt_sup
7489	K.VLAAEGEMNASK@.S	1247.6	-0.00332915	2	CID	6.77711e-06	2.76556	0.504836	1588.69	1	19/22	salt_sup
PREDICTED: similar to peptidylprolyl isomerase A isoform 1 [Homo sapiens]						2.27e-07	26.29		23974.1	113422150	4 (3 0 1 0 0)
8634	K.SIYGEK#FDDENFILK.H	1831.91	0.00871	2	CID	2.74e-05	2.04	0.23	896.1	2	17/28	salt_sup
PREDICTED: similar to 60S ribosomal protein L23a [Homo sapiens]						3.17e-05	16.21		17633	113422780	5 (0 3 2 0 0)
8609	R.NKLDHYAVIK#FPLTTESAMK.K	2320.24	0.00414	4	CID	3.17e-05	3.12	0.46	690.4	2	26/114	salt_sup
8616	R.NKLDHYAVIK#FPLTTESAMK.K	2320.24	0.00732	4	CID	0.000225	4.26	0.4	915.2	2	32/114	salt_sup
8616	R.NK#LDHYAVIKFPLTTESAMK.K	2320.24	0.00732	4	CID	0.0468	3.04	0.55	643.5	3	29/114	salt_sup
8620	R.NK#LDHYAVIKFPLTTESAMK.K	2320.24	0.00355	3	CID	0.0329	3.01	0.33	572.5	2	23/76	salt_sup
8620	R.NKLDHYAVIK#FPLTTESAMK.K	2320.24	0.00355	3	CID	0.00626	2.93	0.48	511.5	3	24/76	salt_sup
PREDICTED: similar to peptidylprolyl isomerase A (cyclophilin A)-like 4 [Homo sapiens]						7.83e-06	8.13		18154.1	88943041	2 (0 2 0 0 0)
7323	K.TEWLDGKHVAFGK@.V	1515.76	0.03115	3	CID	7.83e-06	2.55	0.26	698.2	1	23/48	salt_sup
7324	K.TEWLDGKHVAFGK@.V	1515.76	0.02265	2	CID	0.0087	2.17	0.27	300.1	2	39776	salt_sup
PREDICTED: similar to peptidylprolyl isomerase A isoform 1 [Homo sapiens]						2.74e-05	8.1		30173.3	113412798	1 (0 1 0 0 0)
8634	K.SLYGEK#FDDENFILK.R	1831.91	0.00871	2	CID	2.74e-05	2.04	0.19	896.1	2	17/28	salt_sup
solute carrier family 25 (mitochondrial carrier; adenine nucleotide translocator), member 4 [Homo sapiens]						2.09072e-05	16.2367		33043.2	55749577	42 (0 40 0 1 1)
19694	K.DFLAGGVAAAVSK@.T	1233.65	0.0317879	2	CID	0.0140137	2.44454	0.506927	616.053	3	12/24	Total_chromatin
19698	K.DFLAGGVAAAVSK@.T	1233.65	0.0317879	2	CID	0.0244923	2.88264	0.460727	874.638	2	15/24	Total_chromatin
19721	K.DFLAGGVAAAVSK@.T	1233.65	0.037037	2	CID	0.0100581	3.01683	0.460144	492.488	3	13/24	Total_chromatin
19758 - 19759	K.DFLAGGVAAAVSK@.T	1233.65	0.0356942	2	CID	0.10654	2.3578	0.4802	517.706	4	12/24	Total_chromatin
17877	K.DFLAGGVAAAVSK@.T	1233.65	0.0367928	2	CID	0.319622	3.10019	0.444919	576.5	2	12/24	Total_chromatin
17907 - 17908	K.DFLAGGVAAAVSK@.T	1233.65	0.0367928	2	CID	0.0327286	3.11995	0.477326	594.93	3	12/24	Total_chromatin
18220 - 18221	K.DFLAGGVAAAVSK#TAVAPIER.V	2057.14	-0.00195509	2	CID	1.37967e-08	4.25268	0.434013	1546.46	2	23/40	Total_chromatin
18234	K.DFLAGGVAAAVSK#TAVAPIER.V	2057.14	0.00610155	2	CID	2.2828e-08	5.5093	0.471128	1315	2	21/40	Total_chromatin
zinc finger protein 510 [Homo sapiens]						3.91265e-05	30.1472		79091.7	7662424	7 (1 2 3 1 0)
4976	K.QNK#K@IK.D	800.504	0.0322924	2	CID	0.993419	2.10796	0.0145835	349.549	8	8/10	Total_chromatin
11344	R.GDDLIKQNKKIK@.D	1427.83	-0.0359206	2	CID	0.0046663	2.57537	0.00660805	893.179	1	14/22	Total_chromatin
11344	R.GDDLIKQNKK@IK.D	1427.83	-0.0359206	2	CID	0.179534	2.5613	0.0100991	448.45	5	11/22	Total_chromatin
11347 - 11348	R.GDDLIKQNKKIK@.D	1427.83	-0.0359206	2	CID	3.91265e-05	2.94404	0.0128244	1064.53	1	14/22	Total_chromatin
11347 - 11348	R.GDDLIKQNKK@IK.D	1427.83	-0.0359206	2	CID	0.155308	2.90628	0.0234197	540.484	12	11/22	Total_chromatin
protein phosphatase 1, regulatory (inhibitor) subunit 16A [Homo sapiens]						1.97897e-05	18.1099		57775.4	14249672	3 (0 1 1 1 0)
15532	R.AKLLELKHK@HDALLR.A	1813.09	-0.0805738	2	CID	0.00189585	2.19869	0.0587092	102.976	2	11/28	Total_chromatin
15532	R.AKLLELK@HKHDALLR.A	1813.09	-0.0805738	2	CID	1.97897e-05	2.13252	0.0941074	81.4531	4	10/28	Total_chromatin
15532	R.AK@LLELKHKHDALLR.A	1813.09	-0.0805738	2	CID	0.0702474	2.05232	0.106899	67.4046	12	9/28	Total_chromatin
ribosomal protein L7a [Homo sapiens]						6.55476e-09	20.3396		29977	4506661	2 (2 0 0 0 0)
9140	R.LVHRK#TCTTVAFTQVNSEDKGALAK.L	2788.48	0.00119904	4	CID	4.18076e-08	4.5407	0.446379	1327.21	1	36/144	Total_chromatin
10065	R.K#TCTTVAFTQVNSEDKGALAK.L	2283.16	-0.000923009	3	CID	6.55476e-09	5.85617	0.508302	983.535	1	32/80	Total_chromatin
PREDICTED: similar to 60S ribosomal protein L7a isoform 3 [Homo sapiens]						1.07552e-05	10.2961		30023	89047383	2 (2 0 0 0 0)
8936	R.LGRLVHRK#TCTTVAFTQVNSEDK.G	2674.41	-0.000545644	4	CID	1.07552e-05	4.49783	0.454858	840.813	1	31/132	Total_chromatin
9006	R.LGRLVHRK#TCTTVAFTQVNSEDK.G	2674.41	-0.00860228	4	CID	0.000973784	3.56252	0.332504	806.423	1	30/132	Total_chromatin
lectin, mannose-binding 2-like [Homo sapiens]						1.01991e-06	8.15977		39685.3	13540594	2 (0 2 0 0 0)
13471	K.NLHGDGLAIWYTK@.D	1515.76	0.0126586	3	CID	0.620379	2.74114	0.162852	414.992	1	16/48	Total_chromatin
13477	K.NLHGDGLAIWYTK@.D	1515.76	0.0105663	2	CID	1.01991e-06	3.19545	0.378407	791.582	1	18/24	Total_chromatin
H2B histone family, member C [Homo sapiens]						1.13048e-09	90.2715		13943.6	4504259	12 (8 3 1 0 0)
1190	K.K^AVTK^AQK.K	957.552	0.0126901	2	CID	0.048092	2.5253	0.0554884	583.41	1	12/14	Total_chromatin
1658	K.HAVSEGTK@AVTK.Y	1255.67	-0.0098271	2	CID	0.00809858	2.33739	0.167029	525.364	1	14/22	Total_chromatin
1664	K.HAVSEGTK@AVTK.Y	1255.67	0.00604204	2	CID	2.34805e-05	2.54604	0.158871	498.193	1	15/22	Total_chromatin
1664	K.HAVSEGTKAVTK@.Y	1255.67	0.00604204	2	CID	0.132939	2.14155	0.224148	192.1	2	9/22	Total_chromatin
4247	K.HAVSEGTKAVTKYTSSK@.-	1821.94	0.00815758	3	CID	0.000468479	3.11655	0.167768	393.362	3	18/64	Total_chromatin
4247	K.HAVSEGTKAVTK@YTSSK.-	1821.94	0.00815758	3	CID	0.000468479	3.0164	0.313503	400.017	2	18/64	Total_chromatin
5952	R.K@ESYSVYVYK.V	1293.64	-0.00446401	2	CID	0.294549	2.35521	0.23619	181.493	2	10/18	Total_chromatin
5957	R.K@ESYSVYVYK.V	1293.64	-0.00446401	2	CID	0.222428	2.10936	0.0852804	182.4	2	10/18	Total_chromatin
11848	R.LLLPGELAK@HAVSEGTK.A	1791.01	-0.0140475	2	CID	1.13048e-09	2.74392	0.402927	427.899	1	18/32	Total_chromatin
11928	R.LLLPGELAK^HAVSEGTK.A	1805.01	0.028555	2	CID	2.49961e-07	3.33046	0.436366	267.759	1	14/32	Total_chromatin

## Sheet: lys ac + n-term ac
Reference		trimethyl				P (pro)	Score	Coverage	MW	Accession	Peptide (Hits)
Scan(s)	Peptide	MH+	DeltaM	z	Type	P (pep)	XC	DeltaCn	Sp	RSp	Ions
histone cluster 1, H1e [Homo sapiens]						4.53296e-06	46.1389		21721	4885379	19 (3 5 4 3 4)
259	K.KAGAAK#AKK.P	914.578	-0.0368696	2	CID	0.999999	2.16233	0.0361242	130.431	42	9/16	total_chromatin
404	K.AK#KPAAAAGAK.K	1025.61	-0.0010269	2	CID	0.997996	2.51627	0.291253	142.084	24	9/20	total_chromatin
415	K.AK#KPAAAAGAK.K	1025.61	-0.00383452	2	CID	0.970685	2.32256	0.233044	126.453	19	8/20	total_chromatin
439	K.AK#KPAAAAGAK.K	1025.61	-0.000660687	2	CID	1	2.47628	0.287309	126.264	30	9/20	total_chromatin
588	K.AK#KPAAAAGAK.K	1025.61	0.00129244	2	CID	0.999488	2.37701	0.267108	108.528	15	8/20	total_chromatin
612	K.AK#KPAAAAGAK.K	1025.61	-0.00212553	2	CID	0.999996	2.40114	0.291766	135.297	18	8/20	total_chromatin
612	K.A]KKPAAAAGAK.K	1025.6	0.00843947	2	CID	0.999996	2.38404	0.349966	135.297	18	8/20	total_chromatin
656	K.AK#KPAAAAGAK.K	1025.61	-0.00188139	2	CID	1	2.65002	0.159246	103.149	18	8/20	total_chromatin
1181	R.KSAGAAK#R.K	830.484	-0.0649175	2	CID	0.985737	2.02271	0.11827	246.822	30	10/14	total_chromatin
7045	-.S]ETAPAAPAAPAPAEK.T	1520.75	0.0104098	2	CID	9.33999e-05	2.35886	0.000637174	776.476	1	19/30	total_chromatin
7060	-.S]ETAPAAPAAPAPAEK.T	1520.75	0.0119967	2	CID	4.53296e-06	2.77874	0.000158204	613.225	1	18/30	total_chromatin
7097	-.S]ETAPAAPAAPAPAEK.T	1520.75	0.0128512	2	CID	1.3462e-05	2.42598	0.507667	843.584	1	20/30	total_chromatin
6847	-.S]ETAPAAPAAPAPAEK.T	1520.75	0.0137057	2	CID	0.0016006	2.16412	0.154541	394.818	1	13/30	total_chromatin
6849	-.S]ETAPAAPAAPAPAEK.T	1520.75	0.0137057	2	CID	0.0190148	2.86354	0.00792598	632.821	1	16/30	total_chromatin
6871	-.S]ETAPAAPAAPAPAEK.T	1520.75	0.0176119	2	CID	3.57622e-05	2.39403	7.58043e-05	855.327	1	20/30	total_chromatin
6910 - 6911	-.S]ETAPAAPAAPAPAEK.T	1520.75	0.0144381	2	CID	5.93135e-05	2.30066	0.466458	728.525	1	19/30	total_chromatin
7829	-.S]ETAPAAPAAPAPAEK.T	1520.75	0.0100436	2	CID	0.0026293	2.33245	0.376325	535.957	2	18/30	total_chromatin
7852	-.S]ETAPAAPAAPAPAEK.T	1520.75	0.0149264	2	CID	0.00667046	2.48788	0.414263	317.794	2	15/30	total_chromatin
7993	-.S]ETAPAAPAAPAPAEK.T	1520.75	0.00931114	2	CID	0.000422819	2.03381	0.33468	346.002	1	13/30	total_chromatin
7997	-.S]ETAPAAPAAPAPAEK.T	1520.75	0.00931114	2	CID	1.1934e-05	2.35094	0.494677	734.612	2	19/30	total_chromatin
8007	-.S]ETAPAAPAAPAPAEK.T	1520.75	0.0129733	2	CID	1.94504e-08	2.98239	0.489456	918.086	2	21/30	total_chromatin
8054 - 8055	-.S]ETAPAAPAAPAPAEK.T	1520.75	0.0106539	2	CID	3.3579e-07	2.56904	0.000136744	661.965	1	20/30	total_chromatin
8070	-.S]ETAPAAPAAPAPAEK.T	1520.75	0.0133395	2	CID	5.41765e-07	2.88828	0.421429	878.716	2	20/30	total_chromatin
8195	-.S]ETAPAAPAAPAPAEK.T	1520.75	0.00979942	2	CID	0.000319952	2.36836	0.4326	637.615	2	19/30	total_chromatin
8232 - 8233	-.S]ETAPAAPAAPAPAEK.T	1520.75	0.00821251	2	CID	0.0112967	2.17614	0.488526	614.259	2	19/30	total_chromatin
8323	-.S]ETAPAAPAAPAPAEK.T	1520.75	0.0129733	2	CID	0.000106765	2.04548	0.425734	470.14	1	15/30	total_chromatin
8326	-.S]ETAPAAPAAPAPAEK.T	1520.75	0.0129733	2	CID	2.48769e-05	2.63936	0.502538	627.931	2	19/30	total_chromatin
8345	-.S]ETAPAAPAAPAPAEK.T	1520.75	0.0133395	2	CID	6.69915e-07	2.72163	3.00493e-05	628.511	1	18/30	total_chromatin
8351	-.S]ETAPAAPAAPAPAEK.T	1520.75	0.0133395	2	CID	5.02816e-07	2.99061	0.000237831	824.194	1	20/30	total_chromatin
8387 - 8388	-.S]ETAPAAPAAPAPAEK.T	1520.75	0.0130953	2	CID	1.25476e-06	2.45631	0.447032	469.114	1	18/30	total_chromatin
8411	-.S]ETAPAAPAAPAPAEK.T	1520.75	0.014194	2	CID	3.36396e-07	2.4827	0.441113	629.75	1	18/30	total_chromatin
12665	-.S]ETAPAAPAAPAPAEKTPVK.K	1946.01	0.00139891	3	CID	0.997442	2.55441	0.539171	73.5314	136	12/76	total_chromatin
10318	-.S]ETAPAAPAAPAPAEK.T	1520.75	0.0134615	2	CID	0.00756311	2.05879	0.415677	540.145	2	17/30	total_chromatin
10414 - 10415	-.S]ETAPAAPAAPAPAEK.T	1520.75	0.0139498	2	CID	1.85036e-05	2.30229	0.423434	543.149	2	18/30	total_chromatin
10452	-.S]ETAPAAPAAPAPAEK.T	1520.75	0.0138277	2	CID	3.24373e-06	2.52343	0.369857	625.878	2	18/30	total_chromatin
5249	-.S]ETAPAAPAAPAPAEK.T	1520.75	0.0159029	2	CID	6.77345e-07	2.00685	0.0170187	541.555	2	16/30	salt sup
4206	-.S]ETAPAAPAAPAPAEK.T	1520.75	0.0145602	2	CID	1.74405e-06	2.47758	0.467228	712.231	2	21/30	salt pellet
histone cluster 1, H1c [Homo sapiens]						1.54119e-06	42.2462		21220.7	4885375	11 (2 3 3 2 1)
6891	-.S]ETAPAAPAAAPPAEK.A	1520.75	0.0140719	2	CID	5.87608e-06	2.04232	0.13826	818.471	1	19/30	total_chromatin
6982	K.K#AAKSAAKAVK.P	1114.69	-0.074959	2	CID	0.421954	2.41915	0.14627	270.048	43	10/20	total_chromatin
7045	-.S]ETAPAAPAAAPPAEK.A	1520.75	0.0104098	2	CID	0.000324537	2.35735	0.500676	776.476	1	19/30	total_chromatin
7060	-.S]ETAPAAPAAAPPAEK.A	1520.75	0.0119967	2	CID	1.54119e-06	2.7783	0.528329	613.225	1	18/30	total_chromatin
7097	-.S]ETAPAAPAAAPPAEK.A	1520.75	0.0128512	2	CID	4.57704e-06	2.47291	0.0189807	843.584	1	20/30	total_chromatin
7829	-.S]ETAPAAPAAAPPAEK.A	1520.75	0.0100436	2	CID	3.30318e-05	2.62041	0.109891	922.06	1	20/30	total_chromatin
7852	-.S]ETAPAAPAAAPPAEK.A	1520.75	0.0149264	2	CID	0.000969072	2.7934	0.109373	522.848	1	17/30	total_chromatin
7898	-.S]ETAPAAPAAAPPAEK.A	1520.75	0.0105318	2	CID	0.0961539	2.21447	0.213621	366.658	1	14/30	total_chromatin
7993	-.S]ETAPAAPAAAPPAEK.A	1520.75	0.00931114	2	CID	0.000422819	2.0862	0.0251084	346.002	1	13/30	total_chromatin
7997	-.S]ETAPAAPAAAPPAEK.A	1520.75	0.00931114	2	CID	0.000126261	2.37641	0.0107182	849.501	1	20/30	total_chromatin
8007	-.S]ETAPAAPAAAPPAEK.A	1520.75	0.0129733	2	CID	3.77509e-07	3.00349	0.00702487	1039.35	1	22/30	total_chromatin
8054 - 8055	-.S]ETAPAAPAAAPPAEK.A	1520.75	0.0106539	2	CID	4.96214e-06	2.56868	0.483431	661.965	1	20/30	total_chromatin
8070	-.S]ETAPAAPAAAPPAEK.A	1520.75	0.0133395	2	CID	7.63677e-06	2.91044	0.00761503	999.483	1	21/30	total_chromatin
8166	-.S]ETAPAAPAAAPPAEK.A	1520.75	0.00711388	2	CID	8.68051e-06	2.08184	0.144632	979.1	1	20/30	total_chromatin
8170	-.S]ETAPAAPAAAPPAEK.A	1520.75	0.00711388	2	CID	3.39277e-05	2.34513	0.227155	904.234	1	21/30	total_chromatin
8195	-.S]ETAPAAPAAAPPAEK.A	1520.75	0.00979942	2	CID	1.8437e-07	2.81391	0.15834	1004.56	1	21/30	total_chromatin
8221	-.S]ETAPAAPAAAPPAEK.A	1520.75	0.00943321	2	CID	4.39918e-05	2.02515	0.167792	762.806	1	20/30	total_chromatin
8232 - 8233	-.S]ETAPAAPAAAPPAEK.A	1520.75	0.00821251	2	CID	2.32595e-05	2.48912	0.125739	1042.77	1	21/30	total_chromatin
8323	-.S]ETAPAAPAAAPPAEK.A	1520.75	0.0129733	2	CID	0.000106765	2.04606	0.000284536	470.14	1	15/30	total_chromatin
8326	-.S]ETAPAAPAAAPPAEK.A	1520.75	0.0129733	2	CID	2.48769e-05	2.72594	0.0317622	723.3	1	20/30	total_chromatin
8345	-.S]ETAPAAPAAAPPAEK.A	1520.75	0.0133395	2	CID	6.69915e-07	2.72155	0.508892	628.511	1	18/30	total_chromatin
8351	-.S]ETAPAAPAAAPPAEK.A	1520.75	0.0133395	2	CID	5.02816e-07	2.9899	0.497355	824.194	1	20/30	total_chromatin
8387 - 8388	-.S]ETAPAAPAAAPPAEK.A	1520.75	0.0130953	2	CID	1.62653e-05	2.45645	5.71143e-05	469.114	1	18/30	total_chromatin
8411	-.S]ETAPAAPAAAPPAEK.A	1520.75	0.014194	2	CID	4.91624e-06	2.48289	7.29989e-05	629.75	1	18/30	total_chromatin
8310	-.S]ETAPAAPAAAPPAEK.A	1520.75	0.009067	2	CID	0.0008329	2.24882	0.224148	451.29	1	14/30	total_chromatin
8726	-.S]ETAPAAPAAAPPAEKAPVK.K	1916	0.00764354	2	CID	1.25788e-12	3.45687	0.531303	1221.85	1	24/38	total_chromatin
10290	-.S]ETAPAAPAAAPPAEK.A	1520.75	0.0106539	2	CID	0.00637715	2.05212	0.155676	522.766	1	14/30	total_chromatin
10318	-.S]ETAPAAPAAAPPAEK.A	1520.75	0.0134615	2	CID	5.52983e-08	2.375	0.133142	869.436	1	19/30	total_chromatin
10390	-.S]ETAPAAPAAAPPAEK.A	1520.75	0.0132174	2	CID	7.17557e-05	2.28591	0.126342	601.134	1	15/30	total_chromatin
10414 - 10415	-.S]ETAPAAPAAAPPAEK.A	1520.75	0.0139498	2	CID	1.85036e-05	2.36214	0.0253391	738.59	1	20/30	total_chromatin
10452	-.S]ETAPAAPAAAPPAEK.A	1520.75	0.0138277	2	CID	2.12632e-07	2.59062	0.0259355	845.935	1	20/30	total_chromatin
4206	-.S]ETAPAAPAAAPPAEK.A	1520.75	0.0145602	2	CID	1.74405e-06	2.5066	0.0115803	715.507	1	21/30	salt pellet
3279	-.S]ETAPAAPAAAPPAEK.A	1520.75	0.00369591	2	CID	4.22073e-05	2.06957	0.162759	398.201	1	14/30	MNase pellet
3348	-.S]ETAPAAPAAAPPAEK.A	1520.75	0.00149864	2	CID	0.000514737	2.02007	0.165086	567.291	1	18/30	MNase pellet
solute carrier family 25, member 5 [Homo sapiens]						1e-30	40.4067		32743.1	4502099	9 (6 2 0 1 0)
8789	-.T]DAAVSFAK.D	951.468	0.0114418	1	CID	8.58348e-05	2.53726	0.423789	759.078	1	12/16	total_chromatin
8800	-.T]DAAVSFAK.D	951.468	0.00930559	1	CID	4.73008e-06	2.78185	0.325528	780.19	1	12/16	total_chromatin
8828	-.T]DAAVSFAK.D	951.468	0.0129542	2	CID	4.13243e-05	3.30286	0.451305	1799.76	1	16/16	total_chromatin
8847	-.T]DAAVSFAK.D	951.468	0.013517	1	CID	0.00130651	2.71949	0.407156	771.873	1	12/16	total_chromatin
8865	-.T]DAAVSFAK.D	951.468	0.0104653	1	CID	6.02471e-05	2.674	0.394846	779.671	1	12/16	total_chromatin
10467	K.QYK#GIIDCVVR.I	1392.73	0.0386745	3	CID	0.0284555	2.73919	0.0748105	264.4	1	17/40	total_chromatin
20201	-.T]DAAVSFAKDFLAGGVAAAISKTAVAPIER.V	2989.59	0.0289623	3	CID	1e-30	8.13471	0.273931	2601.34	1	43/116	total_chromatin
20201	-.TDAAVSFAK#DFLAGGVAAAISKTAVAPIER.V	2989.6	0.0183973	3	CID	0.000791183	5.90635	0.668335	1117.81	2	32/116	total_chromatin
8418	-.T]DAAVSFAK.D	951.468	0.0110146	1	CID	0.00185083	2.5049	0.413814	758.159	1	12/16	total_chromatin
8429	-.T]DAAVSFAK.D	951.468	0.0110756	1	CID	7.24447e-05	2.81983	0.428519	770.338	1	12/16	total_chromatin
8484	-.T]DAAVSFAK.D	951.468	0.0125404	1	CID	0.0449047	2.55185	0.32799	655.482	1	11/16	total_chromatin
20954	-.TDAAVSFAK#DFLAGGVAAAISK.T	2152.13	0.0071324	3	CID	1.13586e-05	3.75752	0.000729656	560.468	2	26/84	total_chromatin
20954	-.T]DAAVSFAKDFLAGGVAAAISK.T	2152.12	0.0176974	3	CID	1.15021e-06	3.75478	0.451116	739.877	1	30/84	total_chromatin
9865	-.T]DAAVSFAK.D	951.468	0.0114418	1	CID	0.00186036	2.70412	0.414372	756.742	1	12/16	total_chromatin
9885	-.T]DAAVSFAK.D	951.468	0.0113197	1	CID	0.000270354	2.4667	0.390958	778.395	1	12/16	total_chromatin
21601	-.T]DAAVSFAKDFLAGGVAAAISK.T	2152.12	0.0222885	2	CID	3.67132e-08	3.33753	0.392575	590.94	1	16/42	total_chromatin
21750	-.T]DAAVSFAKDFLAGGVAAAISKTAVAPIER.V	2989.59	0.0122997	3	CID	1e-30	7.8158	0.2659	2976.22	1	44/116	total_chromatin
21750	-.TDAAVSFAK#DFLAGGVAAAISKTAVAPIER.V	2989.6	0.00173468	3	CID	1.29525e-05	5.73758	0.694756	1336.6	2	33/116	total_chromatin
22032	-.T]DAAVSFAKDFLAGGVAAAISKTAVAPIER.V	2989.59	0.0231029	3	CID	1e-30	7.31873	0.251921	3390.62	1	45/116	total_chromatin
22032	-.TDAAVSFAK#DFLAGGVAAAISKTAVAPIER.V	2989.6	0.0125379	3	CID	0.000370232	5.47499	0.714453	1521.87	2	34/116	total_chromatin
22043	-.T]DAAVSFAKDFLAGGVAAAISKTAVAPIER.V	2989.59	0.0185253	3	CID	1e-30	8.33285	0.219807	2800.09	1	42/116	total_chromatin
22043	-.TDAAVSFAK#DFLAGGVAAAISKTAVAPIER.V	2989.6	0.00796027	3	CID	0.000119753	6.50123	0.714406	1213.15	2	31/116	total_chromatin
10261	-.T]DAAVSFAK.D	951.468	0.00765764	1	CID	5.79603e-05	2.76163	0.429852	787.278	1	12/16	total_chromatin
10273	-.T]DAAVSFAK.D	951.468	0.0107704	1	CID	0.000375744	2.5887	0.417681	781.899	1	12/16	total_chromatin
10322	-.T]DAAVSFAK.D	951.468	0.0110756	1	CID	0.000678509	2.75713	0.444914	795.113	1	12/16	total_chromatin
20521 - 20523	-.T]DAAVSFAKDFLAGGVAAAISK.T	2152.12	0.0103256	2	CID	1.18239e-12	4.51084	0.3881	1823.08	1	25/42	total_chromatin
20521 - 20523	-.TDAAVSFAK#DFLAGGVAAAISK.T	2152.13	-0.000239409	2	CID	9.9924e-05	2.76018	0.537619	480.368	2	15/42	total_chromatin
20532	-.T]DAAVSFAKDFLAGGVAAAISK.T	2152.12	0.0220919	3	CID	1.33887e-05	4.3892	0.103134	1394.72	1	32/84	total_chromatin
20532	-.TDAAVSFAK#DFLAGGVAAAISK.T	2152.13	0.0115269	3	CID	1.33887e-05	3.93653	0.498533	828.102	2	24/84	total_chromatin
20547	-.T]DAAVSFAKDFLAGGVAAAISK.T	2152.12	0.0152084	2	CID	9.24816e-13	4.20173	0.366834	1626.97	1	22/42	total_chromatin
20547	-.TDAAVSFAK#DFLAGGVAAAISK.T	2152.13	0.0046434	2	CID	8.60306e-05	2.66039	0.497807	551.638	2	15/42	total_chromatin
20717 - 20718	-.T]DAAVSFAKDFLAGGVAAAISKTAVAPIER.V	2989.59	0.0304271	3	CID	1e-30	7.627	0.293423	2758.46	1	44/116	total_chromatin
20717 - 20718	-.TDAAVSFAK#DFLAGGVAAAISKTAVAPIER.V	2989.6	0.0198621	3	CID	1.56921e-05	5.38907	0.701488	1214.31	2	33/116	total_chromatin
11395 - 11396	K.QYK#GIIDCVVR.I	1392.73	0.0369485	2	CID	0.000793744	2.33447	0.0248614	87.8549	3	9/20	total_chromatin
19445 - 19446	-.T]DAAVSFAKDFLAGGVAAAISKTAVAPIER.V	2989.59	0.0190746	3	CID	1e-30	6.79349	0.264717	1898.87	1	39/116	total_chromatin
19445 - 19446	-.TDAAVSFAK#DFLAGGVAAAISKTAVAPIER.V	2989.6	0.00850958	3	CID	6.09636e-06	4.99514	0.745221	849.786	2	29/116	total_chromatin
19654	-.T]DAAVSFAKDFLAGGVAAAISK.T	2152.12	0.0147201	2	CID	1.88738e-14	3.99005	0.520099	1266.79	1	22/42	total_chromatin
19669	-.T]DAAVSFAKDFLAGGVAAAISK.T	2152.12	-0.00603183	2	CID	6.85452e-12	3.45327	0.373346	646.378	1	21/42	total_chromatin
19669	-.TDAAVSFAK#DFLAGGVAAAISK.T	2152.13	-0.0165968	2	CID	0.00991275	2.164	0.546063	200.029	2	13/42	total_chromatin
19685	-.T]DAAVSFAKDFLAGGVAAAISK.T	2152.12	0.00373379	2	CID	1.21014e-12	3.36189	0.343522	411.608	1	20/42	total_chromatin
19685	-.TDAAVSFAK#DFLAGGVAAAISK.T	2152.13	-0.00683121	2	CID	0.0337352	2.20701	0.561131	116.579	2	12/42	total_chromatin
19743	-.T]DAAVSFAKDFLAGGVAAAISK.T	2152.12	0.00837247	2	CID	1.41998e-12	4.13229	0.319791	1440.31	1	21/42	total_chromatin
19743	-.TDAAVSFAK#DFLAGGVAAAISK.T	2152.13	-0.00219253	2	CID	0.000733716	2.81082	0.529111	363.687	2	12/42	total_chromatin
19765	-.T]DAAVSFAKDFLAGGVAAAISKTAVAPIER.V	2989.59	-1.02554	3	CID	6.42819e-13	4.61284	0.32805	1565.76	1	36/116	total_chromatin
19765	-.TDAAVSFAK#DFLAGGVAAAISKTAVAPIER.V	2989.6	-1.03611	3	CID	2.03849e-05	3.0996	0.678814	714.473	2	27/116	total_chromatin
19767	-.T]DAAVSFAKDFLAGGVAAAISK.T	2152.12	0.0174057	2	CID	2.12275e-11	4.26489	0.43086	711.232	1	16/42	total_chromatin
19979	-.T]DAAVSFAKDFLAGGVAAAISKTAVAPIER.V	2989.59	0.0146801	3	CID	0.000221483	3.5328	0.363056	364.181	1	22/116	total_chromatin
20160 - 20161	-.T]DAAVSFAKDFLAGGVAAAISK.T	2152.12	0.0198471	2	CID	1.22281e-09	2.0408	0.421142	290.148	1	14/42	total_chromatin
21285	-.T]DAAVSFAKDFLAGGVAAAISK.T	2152.12	0.0235092	2	CID	5.55112e-15	4.07408	0.314647	1489.7	1	21/42	total_chromatin
21285	-.TDAAVSFAK#DFLAGGVAAAISK.T	2152.13	0.0129442	2	CID	0.00050184	2.79218	0.582516	455.798	2	13/42	total_chromatin
21305	-.T]DAAVSFAKDFLAGGVAAAISK.T	2152.12	0.023265	2	CID	7.77156e-14	4.15298	0.430814	2807.04	1	28/42	total_chromatin
21305	-.TDAAVSFAK#DFLAGGVAAAISK.T	2152.13	0.0127	2	CID	1.91866e-05	2.36382	0.502025	752.155	2	17/42	total_chromatin
21348	-.T]DAAVSFAKDFLAGGVAAAISK.T	2152.12	0.0176498	2	CID	2.55351e-14	3.69219	0.444383	1204.66	1	21/42	total_chromatin
21348	-.TDAAVSFAK#DFLAGGVAAAISK.T	2152.13	0.00708481	2	CID	0.00352795	2.05145	0.541909	347.064	2	13/42	total_chromatin
21846	-.T]DAAVSFAKDFLAGGVAAAISKTAVAPIER.V	2989.59	0.0161449	3	CID	1e-30	8.17589	0.263663	2251.3	1	40/116	total_chromatin
21846	-.TDAAVSFAK#DFLAGGVAAAISKTAVAPIER.V	2989.6	0.00557989	3	CID	2.30388e-06	6.0202	0.717783	1014.14	2	30/116	total_chromatin
21855	-.T]DAAVSFAKDFLAGGVAAAISKTAVAPIER.V	2989.59	0.0133983	3	CID	1e-30	7.69627	0.284542	2368.8	1	40/116	total_chromatin
21855	-.TDAAVSFAK#DFLAGGVAAAISKTAVAPIER.V	2989.6	0.00283331	3	CID	2.9057e-05	5.50636	0.715078	1059.85	2	30/116	total_chromatin
21880	-.T]DAAVSFAKDFLAGGVAAAISKTAVAPIER.V	2989.59	0.0177928	3	CID	5.55112e-15	7.92461	0.290113	2850.3	1	43/116	total_chromatin
21880	-.TDAAVSFAK#DFLAGGVAAAISKTAVAPIER.V	2989.6	0.00722784	3	CID	1.90907e-06	5.62558	0.674352	1253.92	2	32/116	total_chromatin
6852	K.QYK#GIIDCVVR.I	1392.73	0.042062	3	CID	0.101561	2.72366	0.0536178	524.152	1	20/40	salt sup
9793	-.T]DAAVSFAKDFLAGGVAAAISK.T	2152.12	0.0305893	2	CID	5.55112e-15	3.26722	0.383021	1633.77	1	22/42	salt sup
9793	-.TDAAVSFAK#DFLAGGVAAAISK.T	2152.13	0.0200243	2	CID	0.00135324	2.0158	0.417391	405.94	2	13/42	salt sup
9795	-.T]DAAVSFAKDFLAGGVAAAISKTAVAPIER.V	2989.59	0.0361034	3	CID	1e-30	7.3375	0.256437	2801.72	1	42/116	salt sup
9795	-.TDAAVSFAK#DFLAGGVAAAISKTAVAPIER.V	2989.6	0.0255384	3	CID	0.00155713	5.45589	0.713358	1206.42	2	31/116	salt sup
9801	-.T]DAAVSFAKDFLAGGVAAAISK.T	2152.12	0.0325424	2	CID	8.65974e-14	2.86154	0.379042	1285.04	1	21/42	salt sup
9816	-.T]DAAVSFAKDFLAGGVAAAISKTAVAPIER.V	2989.59	0.0513011	3	CID	1e-30	6.35762	0.330663	2929.82	1	44/116	salt sup
9816	-.TDAAVSFAK#DFLAGGVAAAISKTAVAPIER.V	2989.6	0.0407361	3	CID	1.8481e-05	4.25539	0.690055	1310.07	2	33/116	salt sup
9817	-.TDAAVSFAK#DFLAGGVAAAISKTAVAPIER.V	2989.6	0.0460938	4	CID	3.41679e-08	3.70321	0.0499509	705.212	2	36/174	salt sup
9817	-.T]DAAVSFAKDFLAGGVAAAISKTAVAPIER.V	2989.59	0.0566588	4	CID	3.1398e-07	3.51823	0.475902	784.023	1	37/174	salt sup
6952	K.QYK#GIIDCVVR.I	1392.73	0.0493862	3	CID	0.0071202	2.68682	0.0391586	636.091	1	18/40	salt sup
10027	-.T]DAAVSFAKDFLAGGVAAAISK.T	2152.12	0.0252182	2	CID	2.44249e-14	2.72601	0.389433	1876.08	1	23/42	salt sup
10031	-.T]DAAVSFAKDFLAGGVAAAISKTAVAPIER.V	2989.59	0.0293285	3	CID	1e-30	6.50871	0.320508	3056.03	1	45/116	salt sup
10031	-.TDAAVSFAK#DFLAGGVAAAISKTAVAPIER.V	2989.6	0.0187635	3	CID	1.62616e-06	4.42261	0.668683	1361.59	2	34/116	salt sup
10033	-.T]DAAVSFAKDFLAGGVAAAISKTAVAPIER.V	2989.59	0.0293285	3	CID	1e-30	6.98048	0.250744	2857.85	1	43/116	salt sup
10033	-.TDAAVSFAK#DFLAGGVAAAISKTAVAPIER.V	2989.6	0.0187635	3	CID	0.000224574	5.23016	0.701423	1257.38	2	32/116	salt sup
8977	-.T]DAAVSFAKDFLAGGVAAAISK.T	2152.12	0.0286361	2	CID	1.37866e-10	3.09932	0.351803	694.418	1	18/42	salt sup
8977	-.TDAAVSFAK#DFLAGGVAAAISK.T	2152.13	0.0180711	2	CID	0.0189717	2.00897	0.521402	218.99	2	11/42	salt sup
9323	-.T]DAAVSFAKDFLAGGVAAAISK.T	2152.12	0.0203354	2	CID	3.475e-13	3.24323	0.313728	1777.62	1	23/42	salt pellet
9323	-.TDAAVSFAK#DFLAGGVAAAISK.T	2152.13	0.00977036	2	CID	4.89238e-05	2.22574	0.562923	428.382	2	13/42	salt pellet
9419	-.T]DAAVSFAKDFLAGGVAAAISKTAVAPIER.V	2989.59	0.0309764	3	CID	8.88178e-15	7.2569	0.27165	2515.81	1	40/116	salt pellet
9419	-.TDAAVSFAK#DFLAGGVAAAISKTAVAPIER.V	2989.6	0.0204114	3	CID	0.000492398	5.28557	0.701549	1070.26	2	29/116	salt pellet
9422	-.T]DAAVSFAKDFLAGGVAAAISKTAVAPIER.V	2989.59	0.0309764	3	CID	1.11022e-15	6.97427	0.281626	3017	1	44/116	salt pellet
9422	-.TDAAVSFAK#DFLAGGVAAAISKTAVAPIER.V	2989.6	0.0204114	3	CID	0.000290941	5.01014	0.680855	1362.84	2	33/116	salt pellet
9427	-.T]DAAVSFAKDFLAGGVAAAISK.T	2152.12	0.0213119	2	CID	5.85088e-13	2.89598	0.448362	1807.83	1	23/42	salt pellet
3428	-.T]DAAVSFAK.D	951.468	0.00544692	2	CID	7.54285e-05	2.51018	0.350433	1597.83	1	15/16	MNase pellet
3434	-.T]DAAVSFAK.D	951.468	0.00440933	2	CID	0.000197856	2.75307	0.403461	1419.29	1	14/16	MNase pellet
9807	-.T]DAAVSFAKDFLAGGVAAAISK.T	2152.12	0.0200912	2	CID	1.93179e-13	2.55596	0.48101	1667.72	1	24/42	MNase pellet
9824	-.T]DAAVSFAKDFLAGGVAAAISKTAVAPIER.V	2989.59	0.0220043	3	CID	1e-30	5.97662	0.279156	2127.1	1	39/116	MNase pellet
9824	-.TDAAVSFAK#DFLAGGVAAAISKTAVAPIER.V	2989.6	0.0114393	3	CID	0.000301138	4.30821	0.690877	839.468	2	28/116	MNase pellet
9831	-.T]DAAVSFAKDFLAGGVAAAISKTAVAPIER.V	2989.59	0.0177928	3	CID	2.12053e-13	4.32823	0.21958	1207.65	1	31/116	MNase pellet
9831	-.TDAAVSFAK#DFLAGGVAAAISKTAVAPIER.V	2989.6	0.00722784	3	CID	0.0020541	3.37783	0.588979	449.139	2	21/116	MNase pellet
solute carrier family 25, member A6 [Homo sapiens]						4.73589e-05	26.2594		32774.2	27764863	6 (5 0 1 0 0)
9864	-.T]EQAISFAK.D	1036.52	0.0117175	1	CID	4.73589e-05	2.99285	0.400889	568.543	1	12/16	total_chromatin
9867	-.T]EQAISFAK.D	1036.52	0.0112768	2	CID	0.00101631	2.40044	0.225774	785.51	1	12/16	total_chromatin
10467	K.QYK#GIVDCIVR.I	1392.73	0.0386745	3	CID	0.152718	2.76377	0.00889368	264.381	1	17/40	total_chromatin
10932	-.T]EQAISFAK.D	1036.52	0.00956785	2	CID	0.15927	2.14245	0.0347972	709.843	1	13/16	total_chromatin
11055	-.T]EQAISFAK.D	1036.52	0.0100561	2	CID	0.00221188	2.55575	0.240391	698.066	1	13/16	total_chromatin
22376	-.T]EQAISFAKDFLAGGIAAAISKTAVAPIER.V	3088.66	0.0182266	3	CID	1.11022e-15	7.20739	0.220146	3011.99	1	44/116	total_chromatin
22376	-.TEQAISFAK#DFLAGGIAAAISKTAVAPIER.V	3088.67	0.0076616	3	CID	4.48496e-07	5.62071	0.64579	1474.6	2	34/116	total_chromatin
22381	-.T]EQAISFAKDFLAGGIAAAISKTAVAPIER.V	3088.66	0.0182266	3	CID	9.99201e-15	7.66714	0.229648	2891.18	1	43/116	total_chromatin
22381	-.TEQAISFAK#DFLAGGIAAAISKTAVAPIER.V	3088.67	0.0076616	3	CID	4.95356e-08	5.90639	0.617077	1394.42	2	33/116	total_chromatin
22237	-.T]EQAISFAKDFLAGGIAAAISKTAVAPIER.V	3088.66	0.0204239	3	CID	1e-30	7.48489	0.189313	4032.31	1	49/116	total_chromatin
22237	-.TEQAISFAK#DFLAGGIAAAISKTAVAPIER.V	3088.67	0.00985887	3	CID	8.49807e-07	6.06791	0.632105	2101.91	2	39/116	total_chromatin
22241	-.T]EQAISFAKDFLAGGIAAAISKTAVAPIER.V	3088.66	0.0204239	3	CID	3.33067e-15	6.89322	0.199664	2664.35	1	43/116	total_chromatin
22241	-.TEQAISFAK#DFLAGGIAAAISKTAVAPIER.V	3088.67	0.00985887	3	CID	3.39864e-07	5.5169	0.672063	1381.8	2	34/116	total_chromatin
20775	-.T]EQAISFAKDFLAGGIAAAISKTAVAPIER.V	3088.66	0.0185928	3	CID	1.11022e-15	7.66571	0.243035	2639.88	1	42/116	total_chromatin
20775	-.TEQAISFAK#DFLAGGIAAAISKTAVAPIER.V	3088.67	0.00802781	3	CID	8.24849e-07	5.80267	0.641836	1142.8	2	31/116	total_chromatin
20777	-.T]EQAISFAKDFLAGGIAAAISKTAVAPIER.V	3088.66	0.0185928	3	CID	1e-30	7.27126	0.246131	3337.4	1	45/116	total_chromatin
20777	-.TEQAISFAK#DFLAGGIAAAISKTAVAPIER.V	3088.67	0.00802781	3	CID	8.43998e-09	5.48158	0.687411	1623.31	2	35/116	total_chromatin
19610	-.T]EQAISFAKDFLAGGIAAAISK.T	2251.19	0.0346851	2	CID	3.03924e-11	3.84261	0.435289	1388.19	1	22/42	total_chromatin
19610	-.TEQAISFAK#DFLAGGIAAAISK.T	2251.2	0.0241201	2	CID	0.0102914	2.16996	0.624574	292.578	2	12/42	total_chromatin
19627 - 19629	-.T]EQAISFAKDFLAGGIAAAISK.T	2251.19	0.0155201	2	CID	2.93099e-13	3.88581	0.46803	1684.15	1	23/42	total_chromatin
19627 - 19629	-.TEQAISFAK#DFLAGGIAAAISK.T	2251.2	0.00495509	2	CID	0.00040419	2.06713	0.563389	372.969	2	13/42	total_chromatin
20134	-.T]EQAISFAKDFLAGGIAAAISK.T	2251.19	0.0134449	2	CID	3.11617e-11	4.25642	0.378671	1876.22	1	24/42	total_chromatin
20134	-.TEQAISFAK#DFLAGGIAAAISK.T	2251.2	0.00287989	2	CID	0.000828797	2.64464	0.625041	446.121	2	14/42	total_chromatin
20148	-.T]EQAISFAKDFLAGGIAAAISK.T	2251.19	0.0112476	2	CID	1.27676e-13	3.51482	0.368665	2127.54	1	25/42	total_chromatin
20148	-.TEQAISFAK#DFLAGGIAAAISK.T	2251.2	0.000682628	2	CID	0.00026569	2.21903	0.524714	554.015	2	15/42	total_chromatin
20165	-.T]EQAISFAKDFLAGGIAAAISK.T	2251.19	0.0129566	2	CID	7.8193e-12	4.38617	0.53607	1257.33	1	21/42	total_chromatin
20165	-.TEQAISFAK#DFLAGGIAAAISK.T	2251.2	0.00239161	2	CID	0.0946397	2.03487	0.596592	349.797	2	14/42	total_chromatin
20243	-.T]EQAISFAKDFLAGGIAAAISKTAVAPIER.V	3088.66	0.012001	3	CID	1e-30	6.59168	0.231601	3143.92	1	44/116	total_chromatin
20243	-.TEQAISFAK#DFLAGGIAAAISKTAVAPIER.V	3088.67	0.00143601	3	CID	7.19279e-09	5.06504	0.645838	1525	2	34/116	total_chromatin
10693	-.T]EQAISFAKDFLAGGIAAAISKTAVAPIER.V	3088.66	0.0116348	3	CID	1.11022e-15	6.36894	0.231178	2899.13	1	44/116	salt sup
10693	-.TEQAISFAK#DFLAGGIAAAISKTAVAPIER.V	3088.67	0.0010698	3	CID	1.11111e-06	4.89658	0.654311	1435.66	2	34/116	salt sup
10698	-.T]EQAISFAKDFLAGGIAAAISKTAVAPIER.V	3088.66	0.0116348	3	CID	5.55112e-15	6.65293	0.240943	2942.61	1	43/116	salt sup
10698	-.TEQAISFAK#DFLAGGIAAAISKTAVAPIER.V	3088.67	0.0010698	3	CID	1.35466e-06	5.04995	0.596205	1399.91	2	33/116	salt sup
9872	-.T]EQAISFAKDFLAGGIAAAISK.T	2251.19	0.0346106	3	CID	1.99252e-11	4.09948	0.0855876	2399.17	1	38/84	salt sup
9872	-.TEQAISFAK#DFLAGGIAAAISK.T	2251.2	0.0240456	3	CID	1.01945e-06	3.74862	0.497946	1491.77	2	30/84	salt sup
9873	-.T]EQAISFAKDFLAGGIAAAISK.T	2251.19	0.0268726	2	CID	2.33147e-14	2.51628	0.373462	1595.22	1	23/42	salt sup
9874	-.T]EQAISFAKDFLAGGIAAAISKTAVAPIER.V	3088.66	0.031044	3	CID	3.33067e-16	5.37203	0.27604	2798.76	1	44/116	salt sup
9874	-.TEQAISFAK#DFLAGGIAAAISKTAVAPIER.V	3088.67	0.020479	3	CID	5.93341e-08	3.88913	0.657784	1361.5	2	34/116	salt sup
9877	-.T]EQAISFAKDFLAGGIAAAISK.T	2251.19	0.0268726	2	CID	9.41913e-12	3.1065	0.339844	1433.03	1	22/42	salt sup
9877	-.TEQAISFAK#DFLAGGIAAAISK.T	2251.2	0.0163076	2	CID	0.0150677	2.05077	0.551773	291.007	2	12/42	salt sup
9878	-.T]EQAISFAKDFLAGGIAAAISKTAVAPIER.V	3088.66	0.031044	3	CID	1.11022e-16	6.7553	0.227896	2560.53	1	41/116	salt sup
9878	-.TEQAISFAK#DFLAGGIAAAISKTAVAPIER.V	3088.67	0.020479	3	CID	7.97293e-05	5.21579	0.618735	1314.24	2	32/116	salt sup
10087	-.T]EQAISFAKDFLAGGIAAAISKTAVAPIER.V	3088.66	0.0284805	3	CID	3.33067e-16	5.59816	0.248939	2695.3	1	43/116	salt sup
10087	-.TEQAISFAK#DFLAGGIAAAISKTAVAPIER.V	3088.67	0.0179155	3	CID	3.57428e-05	4.20456	0.67927	1467.95	2	35/116	salt sup
10090	-.T]EQAISFAKDFLAGGIAAAISK.T	2251.19	0.0254554	3	CID	1.53573e-09	4.16949	0.0469927	2103.15	1	36/84	salt sup
10090	-.TEQAISFAK#DFLAGGIAAAISK.T	2251.2	0.0148904	3	CID	3.11681e-06	3.97355	0.491723	1595.96	2	31/84	salt sup
10092	-.T]EQAISFAKDFLAGGIAAAISK.T	2251.19	0.0236988	2	CID	1.48881e-12	2.9808	0.370488	1391.08	1	22/42	salt sup
9405	-.T]EQAISFAKDFLAGGIAAAISK.T	2251.19	0.0180836	2	CID	2.381e-07	2.51583	0.397794	769.563	1	19/42	salt pellet
9361	-.T]EQAISFAKDFLAGGIAAAISK.T	2251.19	0.01099	3	CID	5.96363e-07	3.62702	0.100131	1593.82	1	31/84	salt pellet
9361	-.TEQAISFAK#DFLAGGIAAAISK.T	2251.2	0.000425041	3	CID	5.04139e-05	3.26384	0.469499	1245.9	2	27/84	salt pellet
9467	-.T]EQAISFAKDFLAGGIAAAISKTAVAPIER.V	3088.66	0.0361709	3	CID	6.66134e-15	3.63535	0.20065	1293.32	1	32/116	salt pellet
9467	-.TEQAISFAK#DFLAGGIAAAISKTAVAPIER.V	3088.67	0.0256059	3	CID	7.28312e-05	2.90592	0.534882	589.998	2	24/116	salt pellet
9483	-.T]EQAISFAKDFLAGGIAAAISK.T	2251.19	0.0194129	3	CID	6.0227e-06	2.99032	0.0329573	810.178	1	28/84	salt pellet
9483	-.TEQAISFAK#DFLAGGIAAAISK.T	2251.2	0.00884789	3	CID	5.38249e-05	2.89176	0.374838	730.365	2	26/84	salt pellet
heterogeneous nuclear ribonucleoprotein M isoform a [Homo sapiens]						4.80959e-08	22.176		77333.2	14141152	5 (3 1 0 1 0)
17475	-.A]AGVEAAAEVAATEIK.M	1542.79	0.0145655	2	CID	4.80959e-08	2.00944	0.12585	481.485	1	17/30	total_chromatin
17478	-.A]AGVEAAAEVAATEIK.M	1542.79	0.0145655	2	CID	9.50335e-07	2.33535	0.447194	1266.14	1	23/30	total_chromatin
17539 - 17540	-.A]AGVEAAAEVAATEIK.M	1542.79	0.0144434	2	CID	6.77193e-07	2.70186	0.393684	1002.67	1	19/30	total_chromatin
15887	-.A]AGVEAAAEVAATEIK.M	1542.79	0.0209131	2	CID	0.000249461	2.3349	0.179043	720.92	1	17/30	total_chromatin
15909	-.A]AGVEAAAEVAATEIK.M	1542.79	0.0204249	2	CID	7.85493e-06	2.29596	0.476304	908.701	1	20/30	total_chromatin
15911	-.A]AGVEAAAEVAATEIK.M	1542.79	0.0204249	2	CID	3.07576e-06	2.3172	0.433432	859.294	1	21/30	total_chromatin
15926	-.A]AGVEAAAEVAATEIK.M	1542.79	0.0192042	2	CID	1.24263e-06	2.9042	0.331944	758.149	1	18/30	total_chromatin
15954	-.A]AGVEAAAEVAATEIK.M	1542.79	0.0162745	2	CID	7.11706e-06	2.9768	0.450054	1477.02	1	22/30	total_chromatin
15977	-.A]AGVEAAAEVAATEIK.M	1542.79	0.0183497	2	CID	4.88303e-07	2.38325	0.48933	1225.48	1	22/30	total_chromatin
15979	-.A]AGVEAAAEVAATEIK.M	1542.79	0.0183497	2	CID	2.32439e-07	3.40114	0.447817	663.593	1	19/30	total_chromatin
10629	-.A]AGVEAAAEVAATEIK.M	1542.79	0.0222559	2	CID	5.45761e-06	2.19816	0.482524	1981.59	1	23/30	salt sup
9160 - 9161	-.A]AGVEAAAEVAATEIK.M	1542.79	0.0145655	2	CID	1.2342e-07	2.29182	0.545311	1441.1	1	22/30	salt pellet
tripartite motif-containing 28 protein [Homo sapiens]						2.44249e-14	20.3209		88362.5	5032179	3 (3 0 0 0 0)
11282	-.A]ASAAAASAAAASAASGSPGPGEGSAGGEK.R	2429.11	0.00752525	3	CID	1.51734e-08	6.0034	0.665142	1330.42	1	37/116	total_chromatin
11343	-.A]ASAAAASAAAASAASGSPGPGEGSAGGEK.R	2429.11	0.0150326	3	CID	2.44249e-14	6.41852	0.675645	2282.04	1	42/116	total_chromatin
12441	-.A]ASAAAASAAAASAASGSPGPGEGSAGGEKR.S	2585.21	0.0106012	3	CID	0.000199947	3.84005	0.467413	743.685	1	30/120	total_chromatin
6607	-.A]ASAAAASAAAASAASGSPGPGEGSAGGEK.R	2429.11	0.0245541	3	CID	1.17879e-05	3.72313	0.405723	537.586	1	24/116	salt pellet
4658	R.KLLASLVK#R.L	1069.71	-0.0464238	2	CID	0.095705	2.19013	0.237401	534.422	2	10/16	salt pellet
6981	-.A]ASAAAASAAAASAASGSPGPGEGSAGGEK.R	2429.11	0.0121029	3	CID	5.97043e-08	5.07294	0.642937	1842.99	1	38/116	salt pellet
host cell factor 1 [Homo sapiens]						3.20424e-08	16.22		208470	98986457	5 (4 0 1 0 0)
17905 - 17906	-.A]SAVSPANLPAVLLQPR.W	1745.98	0.0159832	2	CID	3.05529e-06	3.0016	0.405466	1809.99	1	21/32	total_chromatin
17924	-.A]SAVSPANLPAVLLQPR.W	1745.98	0.0184246	2	CID	3.20424e-08	2.66205	0.430958	2127.75	1	22/32	total_chromatin
17965 - 17966	-.A]SAVSPANLPAVLLQPR.W	1745.98	0.0130535	2	CID	1.05116e-06	2.56864	0.378731	1554.51	1	20/32	total_chromatin
17992	-.A]SAVSPANLPAVLLQPR.W	1745.98	0.0168377	2	CID	4.86623e-05	2.56646	0.378878	1433.79	1	20/32	total_chromatin
SWI/SNF-related matrix-associated actin-dependent regulator of chromatin c1 [Homo sapiens]						3.67617e-05	16.2122		122513	21237802	4 (3 0 1 0 0)
17148	-.A]AAAGGGGPGTAVGATGSGIAAAAAGLAVYR.R	2556.31	0.0199765	3	CID	0.977349	3.8236	0.425526	420.323	1	27/120	total_chromatin
17201	-.A]AAAGGGGPGTAVGATGSGIAAAAAGLAVYR.R	2556.31	0.0229062	3	CID	3.67617e-05	4.24406	0.406691	498.773	1	27/120	total_chromatin
17280	-.A]AAAGGGGPGTAVGATGSGIAAAAAGLAVYR.R	2556.31	0.0179623	3	CID	0.410068	3.8058	0.379629	381.409	1	25/120	total_chromatin
chromatin-specific transcription elongation factor large subunit [Homo sapiens]						3.87969e-07	12.1974		119707	6005757	6 (5 0 0 0 1)
11083	K.EK#EGIVK.Q	844.477	0.0293151	1	CID	0.999426	2.00001	0.0763832	84.9712	67	6/12	total_chromatin
13259	-.A]VTLDKDAYYR.R	1356.67	0.0111371	2	CID	3.71209e-06	2.7398	0.355594	734.22	1	14/20	total_chromatin
13271	-.A]VTLDKDAYYR.R	1356.67	0.0107709	2	CID	5.92914e-07	3.0264	0.418561	1163.78	1	17/20	total_chromatin
13324	-.A]VTLDKDAYYR.R	1356.67	0.0145551	2	CID	4.90393e-07	3.33295	0.404977	986.837	1	16/20	total_chromatin
13336	-.A]VTLDKDAYYR.R	1356.67	0.01602	2	CID	3.87969e-07	3.42317	0.363022	1004.21	1	16/20	total_chromatin
13398	-.A]VTLDKDAYYR.R	1356.67	0.0129682	2	CID	0.00922796	2.45005	0.349003	450.347	1	11/20	total_chromatin
HLA-B associated transcript 8 isoform a [Homo sapiens]						2.73001e-08	10.2842		132169	18375637	1 (1 0 0 0 0)
19292	-.A]AAAGAAAAAAAEGEAPAEMGALLLEK.E	2438.21	0.0207097	3	CID	2.73001e-08	5.68375	0.605406	1503.55	1	36/104	total_chromatin
proline-, glutamic acid-, leucine-rich protein 1 [Homo sapiens]						1.22125e-14	10.2366		119418	24415383	4 (4 0 0 0 0)
13789	-.A]AAVLSGPSAGSAAGVPGGTGGLSAVSSGPR.L	2608.32	0.0199847	3	CID	0.00157762	2.85608	0.316783	321.182	1	25/120	total_chromatin
13810	-.A]AAVLSGPSAGSAAGVPGGTGGLSAVSSGPR.L	2608.32	0.0159564	3	CID	1.22125e-14	4.56965	0.657959	722.865	1	34/120	total_chromatin
13851	-.A]AAVLSGPSAGSAAGVPGGTGGLSAVSSGPR.L	2608.32	0.0110126	3	CID	1.22125e-14	4.73229	0.651182	793.23	1	35/120	total_chromatin
13878	-.A]AAVLSGPSAGSAAGVPGGTGGLSAVSSGPR.L	2608.32	0.0166888	3	CID	2.10942e-14	4.60834	0.636037	778.193	1	36/120	total_chromatin
nuclear pore complex-associated protein TPR [Homo sapiens]						5.5827e-06	10.2216		266998	114155142	11 (11 0 0 0 0)
19477	-.A]AVLQQVLER.T	1168.66	0.0133067	2	CID	0.0228165	2.67407	0.305199	967.747	1	14/18	total_chromatin
19483	-.A]AVLQQVLER.T	1168.66	0.0159922	2	CID	0.00540851	2.8423	0.2444	1129.19	1	14/18	total_chromatin
19505	-.A]AVLQQVLER.T	1168.66	0.015626	2	CID	5.5827e-06	3.28079	0.392922	1435.65	1	16/18	total_chromatin
19507	-.A]AVLQQVLER.T	1168.66	0.0147239	1	CID	0.000502119	2.86335	0.235322	504.537	1	12/18	total_chromatin
19517	-.A]AVLQQVLER.T	1168.66	0.0154564	1	CID	0.000944899	2.90468	0.250671	509.108	1	12/18	total_chromatin
19532	-.A]AVLQQVLER.T	1168.66	0.0134288	2	CID	3.4474e-05	3.32186	0.298055	1226.46	1	15/18	total_chromatin
19538	-.A]AVLQQVLER.T	1168.66	0.0134288	2	CID	1.23581e-05	3.19256	0.379156	1436.62	1	16/18	total_chromatin
19549	-.A]AVLQQVLER.T	1168.66	0.0126963	2	CID	2.93148e-05	3.60913	0.350008	1458.18	1	16/18	total_chromatin
19558	-.A]AVLQQVLER.T	1168.66	0.0120384	1	CID	0.00316967	3.00297	0.212822	485.106	1	12/18	total_chromatin
19572	-.A]AVLQQVLER.T	1168.66	0.015626	2	CID	2.54885e-05	3.10285	0.352614	1410.52	1	16/18	total_chromatin
19573	-.A]AVLQQVLER.T	1168.66	0.0147239	1	CID	0.00196118	3.1576	0.246897	490.356	1	13/18	total_chromatin
10423	-.A]AVLQQVLER.T	1168.66	0.0180674	2	CID	1.76511e-05	2.28636	0.322725	871.887	1	13/18	salt sup
8655	-.A]AVLQQVLER.T	1168.66	0.0142832	2	CID	2.59223e-06	2.59763	0.331507	867.692	1	13/18	MNase pellet
9283	-.A]AVLQQVLER.T	1168.66	0.00927836	2	CID	0.0478029	2.22071	0.240539	780.126	1	12/18	MNase pellet
9332	-.A]AVLQQVLER.T	1168.66	0.00988871	2	CID	8.34222e-06	3.23717	0.321507	1308.09	1	15/18	MNase pellet
9337	-.A]AVLQQVLER.T	1168.66	0.00488383	2	CID	0.000119584	3.37091	0.344025	1036.84	1	15/18	MNase pellet
eukaryotic translation initiation factor 2, subunit 3 gamma, 52kDa [Homo sapiens]						1.17671e-05	10.2163		50946.2	4503507	5 (5 0 0 0 0)
12781	-.A]GGEAGVTLGQPHLSR.Q	1591.81	0.0133292	2	CID	1.84476e-05	4.32696	0.466833	1029.46	1	20/30	total_chromatin
12788	-.A]GGEAGVTLGQPHLSR.Q	1591.81	0.014794	2	CID	1.17671e-05	3.57474	0.408915	930.422	1	19/30	total_chromatin
12814	-.A]GGEAGVTLGQPHLSR.Q	1591.81	0.0124747	2	CID	2.4666e-05	3.9613	0.434242	922.464	1	19/30	total_chromatin
12845	-.A]GGEAGVTLGQPHLSR.Q	1591.81	0.0116202	2	CID	3.84394e-05	4.05647	0.452083	963.148	1	19/30	total_chromatin
12859	-.A]GGEAGVTLGQPHLSR.Q	1591.81	0.00820224	2	CID	9.41903e-05	3.57863	0.378962	918.698	1	19/30	total_chromatin
11464	-.A]GGEAGVTLGQPHLSR.Q	1591.81	2.35315e-05	2	CID	0.000103615	3.45058	0.351033	864.44	1	18/30	total_chromatin
11484	-.A]GGEAGVTLGQPHLSR.Q	1591.81	-0.00180752	2	CID	1.91968e-05	3.30592	0.441927	944.214	1	19/30	total_chromatin
9015	-.A]GGEAGVTLGQPHLSR.Q	1591.81	0.0162589	2	CID	1.5699e-05	3.45875	0.427205	976.187	1	19/30	total_chromatin
9028	-.A]GGEAGVTLGQPHLSR.Q	1591.81	0.0179679	2	CID	8.21233e-08	3.41111	0.43914	893.282	1	19/30	total_chromatin
10773	-.A]GGEAGVTLGQPHLSR.Q	1591.81	0.0100333	2	CID	0.00062906	2.96787	0.348484	848.93	1	18/30	total_chromatin
10777	-.A]GGEAGVTLGQPHLSR.Q	1591.81	0.0100333	2	CID	6.33163e-06	3.62939	0.342852	912.808	1	19/30	total_chromatin
10800	-.A]GGEAGVTLGQPHLSR.Q	1591.81	0.0139395	2	CID	1.20147e-06	3.76597	0.445061	913.889	1	19/30	total_chromatin
6649	-.A]GGEAGVTLGQPHLSR.Q	1591.81	0.0130851	2	CID	0.00129097	2.60389	0.339545	661.02	1	16/30	salt sup
6657	-.A]GGEAGVTLGQPHLSR.Q	1591.81	0.0122306	2	CID	2.40853e-06	3.59442	0.456498	945.219	1	19/30	salt sup
7196	-.A]GGEAGVTLGQPHLSR.Q	1591.81	0.0191886	2	CID	5.54736e-05	3.30336	0.391156	951.798	1	19/30	salt sup
7208	-.A]GGEAGVTLGQPHLSR.Q	1591.81	0.0184561	2	CID	7.29231e-06	3.32053	0.441325	941.921	1	19/30	salt sup
6217	-.A]GGEAGVTLGQPHLSR.Q	1591.81	0.0162589	2	CID	1.23864e-05	3.20684	0.471487	775.414	1	18/30	salt pellet
poly(A) binding protein, nuclear 1 [Homo sapiens]						3.13103e-07	10.2135		32598	4758876	12 (12 0 0 0 0)
12192	-.A]AAAAAAAAAGAAGGR.G	1240.63	0.00781355	2	CID	4.09723e-05	2.20344	0.389264	1279.77	1	19/30	total_chromatin
12197	-.A]AAAAAAAAAGAAGGR.G	1240.63	0.00781355	2	CID	1.39213e-05	2.81466	0.343598	1700	1	21/30	total_chromatin
12215	-.A]AAAAAAAAAGAAGGR.G	1240.63	0.0141612	2	CID	4.57866e-06	2.97788	0.393739	1557.67	1	21/30	total_chromatin
12236	-.A]AAAAAAAAAGAAGGR.G	1240.63	0.0138695	1	CID	7.76042e-06	3.75258	0.194174	1403.84	1	22/30	total_chromatin
12251	-.A]AAAAAAAAAGAAGGR.G	1240.63	0.013015	1	CID	7.55985e-06	4.26962	0.201554	843.519	1	19/30	total_chromatin
12252	-.A]AAAAAAAAAGAAGGR.G	1240.63	0.0136729	2	CID	3.13103e-07	3.88181	0.375545	2566.68	1	25/30	total_chromatin
12256 - 12257	-.A]AAAAAAAAAGAAGGR.G	1240.63	0.0130626	2	CID	1.75438e-05	3.6702	0.34086	2352.71	1	25/30	total_chromatin
12278	-.A]AAAAAAAAAGAAGGR.G	1240.63	0.0114757	2	CID	8.58577e-06	3.1991	0.422973	2398.56	1	25/30	total_chromatin
12301	-.A]AAAAAAAAAGAAGGR.G	1240.63	0.00849839	1	CID	8.91936e-06	4.13045	0.175335	871.604	1	20/30	total_chromatin
12325	-.A]AAAAAAAAAGAAGGR.G	1240.63	0.0122081	2	CID	1.01854e-05	2.43792	0.43024	1812.64	1	22/30	total_chromatin
12328	-.A]AAAAAAAAAGAAGGR.G	1240.63	0.0122081	2	CID	2.02829e-05	2.66364	0.38915	1936.68	1	23/30	total_chromatin
12352	-.A]AAAAAAAAAGAAGGR.G	1240.63	0.0133067	2	CID	0.00537059	2.96075	0.373307	1352.36	1	19/30	total_chromatin
10653	-.A]AAAAAAAAAGAAGGR.G	1240.63	0.0159923	2	CID	0.034414	2.95385	0.239077	677.368	1	14/30	total_chromatin
10667	-.A]AAAAAAAAAGAAGGR.G	1240.63	0.0150157	2	CID	2.4259e-05	3.03904	0.358663	1309.57	1	19/30	total_chromatin
10695	-.A]AAAAAAAAAGAAGGR.G	1240.63	0.0158702	2	CID	0.000196167	2.86916	0.296651	1234.69	1	18/30	total_chromatin
12468	-.A]AAAAAAAAAGAAGGR.G	1240.63	0.00952254	2	CID	0.00039694	2.50437	0.280272	969.899	1	18/30	total_chromatin
12499	-.A]AAAAAAAAAGAAGGR.G	1240.63	0.0128184	2	CID	8.97275e-06	2.68761	0.336658	1958.32	1	23/30	total_chromatin
12503	-.A]AAAAAAAAAGAAGGR.G	1240.63	0.0128184	2	CID	9.68841e-07	3.10367	0.389193	2221.78	1	24/30	total_chromatin
12507	-.A]AAAAAAAAAGAAGGR.G	1240.63	0.00996323	1	CID	7.61441e-07	4.42533	0.170832	797.311	1	19/30	total_chromatin
12525	-.A]AAAAAAAAAGAAGGR.G	1240.63	0.0135033	1	CID	8.44941e-06	4.50346	0.180265	810.102	1	19/30	total_chromatin
12542	-.A]AAAAAAAAAGAAGGR.G	1240.63	0.0135509	2	CID	8.46775e-05	2.56186	0.430798	1676.14	1	21/30	total_chromatin
12577	-.A]AAAAAAAAAGAAGGR.G	1240.63	0.0140391	2	CID	0.00499442	2.38182	0.269845	599.204	1	14/30	total_chromatin
enhancer of rudimentary homolog [Homo sapiens]						1.29296e-06	10.2102		12120	4758302	4 (4 0 0 0 0)
10534	-.S]HTILLVQPTK.R	1278.73	0.0122853	2	CID	1.29296e-06	4.15731	0.329227	745.806	1	15/20	total_chromatin
10559	-.S]HTILLVQPTK.R	1278.73	0.0115529	2	CID	5.8508e-05	4.20411	0.467254	831.664	1	16/20	total_chromatin
10599	-.S]HTILLVQPTK.R	1278.73	0.0113088	2	CID	8.66417e-06	4.12875	0.51435	869.848	1	16/20	total_chromatin
10623	-.S]HTILLVQPTK.R	1278.73	0.00972184	2	CID	3.55796e-05	3.94523	0.445409	807.139	1	16/20	total_chromatin
13917	-.S]HTILLVQPTK.R	1278.73	0.0103322	2	CID	0.000507178	3.13559	0.481469	527.959	1	14/20	total_chromatin
13925	-.S]HTILLVQPTK.R	1278.73	0.0122853	2	CID	2.66271e-05	3.52928	0.504918	685.162	1	16/20	total_chromatin
13969	-.S]HTILLVQPTK.R	1278.73	0.0143605	2	CID	5.9164e-05	4.05858	0.49885	996.916	1	17/20	total_chromatin
13978	-.S]HTILLVQPTK.R	1278.73	0.0136281	2	CID	6.46432e-05	3.96909	0.476238	744.925	1	15/20	total_chromatin
13989	-.S]HTILLVQPTK.R	1278.73	0.0148488	2	CID	2.8866e-05	3.71408	0.495619	724.032	1	15/20	total_chromatin
8510	-.S]HTILLVQPTK.R	1278.73	0.0124074	2	CID	2.26183e-05	3.44725	0.442591	418.928	1	13/20	total_chromatin
8562	-.S]HTILLVQPTK.R	1278.73	0.0122853	2	CID	2.86455e-06	3.69092	0.411104	743.824	1	15/20	total_chromatin
8622	-.S]HTILLVQPTK.R	1278.73	0.0290089	2	CID	0.013474	2.78014	0.476172	356.834	1	12/20	total_chromatin
12125	-.S]HTILLVQPTK.R	1278.73	0.0159474	2	CID	2.2824e-05	3.77384	0.504747	878.44	1	16/20	total_chromatin
12153	-.S]HTILLVQPTK.R	1278.73	0.0139943	2	CID	1.53513e-05	4.03959	0.419342	584.21	1	15/20	total_chromatin
7345	-.S]HTILLVQPTK.R	1278.73	0.0137502	2	CID	3.94121e-05	3.19211	0.448882	816.181	1	15/20	salt sup
6051	-.S]HTILLVQPTKRPEGR.T	1874.05	0.0145317	2	CID	0.0581294	2.27926	0.257993	420.229	1	13/30	salt sup
6057	-.S]HTILLVQPTKRPEGR.T	1874.05	0.0161186	2	CID	0.000712794	2.00912	0.112564	176.649	1	9/30	salt sup
6073	-.S]HTILLVQPTKRPEGR.T	1874.05	0.0217204	3	CID	0.0118985	2.86247	0.412914	580.297	1	20/60	salt sup
7274	-.S]HTILLVQPTK.R	1278.73	0.0158254	2	CID	1.05988e-06	4.24213	0.442136	1418.66	1	16/20	salt sup
annexin A2 isoform 2 [Homo sapiens]						4.96308e-05	10.1992		38448.8	50845386	2 (2 0 0 0 0)
8971	-.S]TVHEILCK.L	1128.56	0.0103386	2	CID	0.000404456	2.81317	0.448373	956.444	1	14/16	total_chromatin
8983	-.S]TVHEILCK.L	1128.56	0.0100944	2	CID	4.96308e-05	3.00766	0.490527	1035.68	1	14/16	total_chromatin
11296	-.S]TVHEILCK.L	1128.56	0.00545574	2	CID	2.11967e-05	2.53901	0.416851	739.061	1	12/16	total_chromatin
11303	-.S]TVHEILCK.L	1128.56	0.00618817	2	CID	8.6175e-06	2.64125	0.520524	905.229	1	14/16	total_chromatin
10542	-.S]TVHEILCK.L	1128.56	0.0109489	2	CID	0.000211396	2.90412	0.35971	604.751	1	13/16	total_chromatin
10547	-.S]TVHEILCK.L	1128.56	0.0109489	2	CID	0.000319842	2.9617	0.355203	595.957	1	13/16	total_chromatin
10559	-.S]TVHEILCK.L	1128.56	0.0102165	2	CID	3.24013e-05	2.98946	0.485716	963.4	1	14/16	total_chromatin
10609	-.S]TVHEILCK.L	1128.56	0.0097282	2	CID	0.00608897	2.79669	0.461864	824.819	1	14/16	total_chromatin
10622	-.S]TVHEILCK.L	1128.56	0.0104606	2	CID	3.11779e-05	2.64885	0.396604	986.002	1	14/16	total_chromatin
6643	-.S]TVHEILCK.L	1128.56	0.0164421	2	CID	2.52973e-05	2.48348	0.437289	972.523	1	14/16	salt sup
6656	-.S]TVHEILCK.L	1128.56	0.0159538	2	CID	4.15589e-05	2.43099	0.410477	1053.58	1	14/16	salt sup
4955	-.S]TVHEILCK.L	1128.56	0.0130241	2	CID	0.00183118	2.00162	0.413545	409.774	1	12/16	salt sup
5097	-.S]TVHEILCK.L	1128.56	0.011193	2	CID	0.00179517	2.19578	0.366183	301.312	1	11/16	salt sup
5327	-.S]TVHEILCK.L	1128.56	0.0124138	2	CID	0.000230686	2.42613	0.393575	551.387	1	12/16	salt sup
5449	-.S]TVHEILCK.L	1128.56	0.0131462	2	CID	6.24663e-06	2.45385	0.345104	659.383	1	12/16	salt sup
5559	-.S]TVHEILCK.L	1128.56	0.0140007	2	CID	7.46935e-05	2.38449	0.31746	427.925	1	11/16	salt sup
5682	-.S]TVHEILCK.L	1128.56	0.01278	2	CID	0.00170151	2.31334	0.397466	698.702	1	13/16	salt sup
5791	-.S]TVHEILCK.L	1128.56	0.0147331	2	CID	0.000623719	2.21515	0.321723	587.442	1	12/16	salt sup
5910	-.S]TVHEILCK.L	1128.56	0.0131462	2	CID	0.012201	2.5054	0.3427	435.467	1	11/16	salt sup
6004	-.S]TVHEILCK.L	1128.56	0.0148552	2	CID	0.00945236	2.54175	0.352723	417.021	1	10/16	salt sup
6023	-.S]TVHEILCK.L	1128.56	0.0171745	2	CID	0.000371561	2.20994	0.400779	839.683	1	14/16	salt sup
6142	-.S]TVHEILCK.L	1128.56	0.0132682	2	CID	1.10695e-05	2.70633	0.472526	1068.27	1	14/16	salt sup
6255	-.S]TVHEILCK.L	1128.56	0.0158317	2	CID	7.81756e-05	2.56596	0.483107	1059.21	1	14/16	salt sup
5909	-.S]TVHEILCK.L	1128.56	0.0172966	2	CID	7.76879e-05	2.3579	0.436776	639.122	1	12/16	salt pellet
5975	-.S]TVHEILCK.L	1128.56	0.0121696	2	CID	2.30989e-05	2.10704	0.438991	649.78	1	11/16	salt pellet
4563	-.S]TVHEILCK.L	1128.56	0.00899578	2	CID	2.84053e-06	2.88181	0.379878	674.874	1	12/16	MNase pellet
IQ motif containing GTPase activating protein 1 [Homo sapiens]						5.27064e-06	10.1939		189002	4506787	2 (2 0 0 0 0)
11316	-.S]AADEVDGLGVAR.P	1301.62	0.013902	2	CID	5.27064e-06	2.42315	0.405304	1969.04	1	20/24	total_chromatin
11352	-.S]AADEVDGLGVAR.P	1301.62	0.00987369	2	CID	3.1032e-05	2.73301	0.387122	1725.68	1	19/24	total_chromatin
PREDICTED: similar to Elongation factor 1-gamma (EF-1-gamma) (eEF-1B gamma) [Homo sapiens]						2.46626e-07	10.189		50139.3	113419250	1 (1 0 0 0 0)
14715	-.A]AGTLYTYPENWR.A	1583.74	0.0177104	2	CID	2.46626e-07	2.35963	0.4225	539.576	1	15/24	total_chromatin
15420	-.A]AGTLYTYPENWR.A	1583.74	0.0140483	2	CID	4.25318e-05	2.69036	0.465248	482.893	1	14/24	total_chromatin
THO complex 2 isoform 1 [Homo sapiens]						5.97498e-07	10.1889		182528	125656165	9 (9 0 0 0 0)
17718	-.A]AAAVVVPAEWIK.N	1366.76	0.017118	2	CID	0.160759	2.53829	0.18403	343.571	1	11/24	total_chromatin
17732	-.A]AAAVVVPAEWIK.N	1366.76	0.0126014	2	CID	0.000373582	3.13002	0.388531	1205.7	1	18/24	total_chromatin
17745	-.A]AAAVVVPAEWIK.N	1366.76	0.0147987	2	CID	5.97498e-07	3.08132	0.408	1386.56	1	19/24	total_chromatin
17751	-.A]AAAVVVPAEWIK.N	1366.76	0.0147987	2	CID	9.49678e-05	3.41096	0.470843	1428.21	1	19/24	total_chromatin
17753	-.A]AAAVVVPAEWIK.N	1366.76	0.011089	1	CID	3.37877e-05	3.61413	0.491659	587.768	1	15/24	total_chromatin
17775	-.A]AAAVVVPAEWIK.N	1366.76	0.0132862	1	CID	1.90815e-05	3.77846	0.454188	666.394	1	16/24	total_chromatin
17778	-.A]AAAVVVPAEWIK.N	1366.76	0.015409	2	CID	2.70119e-05	3.13099	0.417988	1408.72	1	19/24	total_chromatin
17789	-.A]AAAVVVPAEWIK.N	1366.76	0.0162635	2	CID	0.000214523	3.69425	0.484123	1472.85	1	19/24	total_chromatin
17817	-.A]AAAVVVPAEWIK.N	1366.76	0.0162635	2	CID	0.146704	3.02518	0.348227	454.438	1	12/24	total_chromatin
7232	-.A]AAAVVVPAEWIK.N	1366.76	0.0122352	2	CID	8.4091e-06	2.57897	0.411024	1042.93	1	17/24	MNase sup
7237	-.A]AAAVVVPAEWIK.N	1366.76	0.00832895	2	CID	0.000497021	2.75596	0.405074	1204.83	1	18/24	MNase sup
nucleoporin 205kDa [Homo sapiens]						3.70622e-09	10.1816		227642	57634534	1 (1 0 0 0 0)
17542 - 17543	-.A]TPLAVNSAASLWGPYK.D	1787.92	0.0117889	2	CID	3.70622e-09	2.76666	0.515975	1239.83	1	22/32	total_chromatin
nucleophosmin/nucleoplasmin 3 [Homo sapiens]						4.53766e-06	10.1399		19200.4	6857818	4 (4 0 0 0 0)
18124	-.A]AGTAAALAFLSQESR.T	1605.81	0.016725	2	CID	0.0069838	2.36092	0.346402	840.706	1	16/30	total_chromatin
18134	-.A]AGTAAALAFLSQESR.T	1605.81	0.0164809	2	CID	4.53766e-06	2.62386	0.513054	1081.43	1	18/30	total_chromatin
18187	-.A]AGTAAALAFLSQESR.T	1605.81	0.0100112	2	CID	0.000557135	2.7981	0.420695	1149.3	1	17/30	total_chromatin
18204	-.A]AGTAAALAFLSQESR.T	1605.81	0.0146498	2	CID	2.65285e-05	2.31273	0.380702	1046.46	1	18/30	total_chromatin
17787	-.A]AGTAAALAFLSQESRTRAGGVGGLR.V	2530.34	0.0185252	3	CID	3.88529e-06	3.8142	0.491573	596.635	1	24/100	total_chromatin
19644	-.A]AGTAAALAFLSQESRTRAGGVGGLR.V	2530.34	0.0168773	3	CID	0.000158981	4.39164	0.500797	475.398	1	22/100	total_chromatin
20268 - 20269	-.A]AGTAAALAFLSQESR.T	1605.81	0.0213637	2	CID	5.05799e-06	2.69618	0.419735	1683.84	1	20/30	total_chromatin
12004	-.A]AGTAAALAFLSQESR.T	1605.81	0.00842425	2	CID	1.72438e-05	2.3521	0.494487	1615.65	1	20/30	total_chromatin
12012	-.A]AGTAAALAFLSQESR.T	1605.81	0.0151381	2	CID	1.91297e-05	2.44735	0.457146	1053.02	1	18/30	total_chromatin
splicing factor 1 isoform 2 [Homo sapiens]						6.50457e-07	10.1289		68458.3	42544125	3 (3 0 0 0 0)
12184	-.A]TGANATPLDFPSK.K	1431.7	0.0109691	2	CID	0.00618214	2.42494	0.359126	794.046	1	15/26	total_chromatin
12195	-.A]TGANATPLDFPSK.K	1431.7	0.00901597	2	CID	6.50457e-07	2.57836	0.435547	653.087	1	16/26	total_chromatin
12248	-.A]TGANATPLDFPSK.K	1431.7	0.0109691	2	CID	0.000501614	2.13451	0.236313	459.157	1	13/26	total_chromatin
U1 small nuclear ribonucleoprotein 70 kDa isoform a [Homo sapiens]						1.7459e-05	10.1258		51394.8	29568103	2 (2 0 0 0 0)
20067 - 20068	-.T]QFLPPNLLALFAPR.D	1739.97	0.0225252	2	CID	0.00289861	2.23547	0.239843	570.397	1	16/28	total_chromatin
20075	-.T]QFLPPNLLALFAPR.D	1739.97	0.0225252	2	CID	1.7459e-05	2.51607	0.374137	703.297	1	18/28	total_chromatin
20957 - 20958	-.T]QFLPPNLLALFAPR.D	1739.97	0.0210603	2	CID	3.78644e-08	2.75134	0.494713	932.263	1	21/28	total_chromatin
20961	-.T]QFLPPNLLALFAPR.D	1739.97	0.0210603	2	CID	1.29072e-08	3.04756	0.511242	1044.79	1	22/28	total_chromatin
21331 - 21333	-.T]QFLPPNLLALFAPR.D	1739.97	0.0115388	2	CID	2.75347e-05	2.5137	0.460187	691.727	1	18/28	total_chromatin
21336	-.T]QFLPPNLLALFAPR.D	1739.97	0.0115388	2	CID	9.79465e-09	2.34659	0.469943	788.597	1	19/28	total_chromatin
20772 - 20774	-.T]QFLPPNLLALFAPR.D	1739.97	0.0173982	2	CID	1.55581e-05	2.92346	0.359013	491.902	1	16/28	total_chromatin
10924 - 10925	-.T]QFLPPNLLALFAPR.D	1739.97	0.0213045	2	CID	7.40938e-06	2.59169	0.537878	796.454	1	20/28	salt sup
HIG1 domain family, member 1A [Homo sapiens]						4.10617e-07	10.1119		10006.1	7661620	1 (1 0 0 0 0)
10846	-.S]TDTGVSLPSYEEDQGSK.L	1941.85	0.0176627	2	CID	4.10617e-07	2.23782	0.631378	657.57	1	20/34	total_chromatin
C2f protein [Homo sapiens]						2.25834e-05	10.1837		26572.1	31652262	1 (1 0 0 0 0)
8358	-.A]APSDGFKPR.E	1087.54	0.0112391	2	CID	2.25834e-05	2.02555	0.334279	161.484	1	10/18	total_chromatin
HP1-BP74 [Homo sapiens]						1.60467e-09	10.1574		61038.3	56676330	3 (3 0 0 0 0)
8335	-.A]TDTSQGELVHPK.A	1424.69	0.00383772	2	CID	3.58574e-07	3.01969	0.455507	853.824	1	15/24	total_chromatin
8372	-.A]TDTSQGELVHPK.A	1424.69	0.00371565	2	CID	1.08545e-07	2.69085	0.39034	765.413	1	14/24	total_chromatin
8374	-.A]TDTSQGELVHPK.A	1424.69	0.00371565	2	CID	1.60467e-09	2.76908	0.47339	1086.6	1	17/24	total_chromatin
5830	-.A]TDTSQGELVHPK.A	1424.69	0.0110399	2	CID	6.93103e-06	2.65303	0.455264	759.562	1	16/24	total_chromatin
nucleoporin 88kDa [Homo sapiens]						1.02252e-12	10.148		83357.8	24497453	2 (2 0 0 0 0)
16177	-.A]AAEGPVGDGELWQTWLPNHVVFLR.L	2804.4	0.0116414	2	CID	8.3189e-12	2.96071	0.36415	400.091	1	17/48	total_chromatin
16179	-.A]AAEGPVGDGELWQTWLPNHVVFLR.L	2804.4	0.0116414	2	CID	1.02252e-12	2.8136	0.384404	478.794	1	18/48	total_chromatin
O-linked GlcNAc transferase isoform 1 [Homo sapiens]						1.04486e-08	10.123		116719	32307148	2 (2 0 0 0 0)
8727	-.A]SSVGNVADSTEPTKR.M	1660.8	0.00382865	2	CID	3.14073e-06	2.37454	0.417066	708.909	1	16/30	total_chromatin
8730	-.A]SSVGNVADSTEPTKR.M	1660.8	0.00260795	2	CID	1.04486e-08	2.45933	0.395183	788.204	1	16/30	total_chromatin
Sec61 alpha form 2 [Homo sapiens]						1.26779e-06	8.17687		52082.5	14589847	1 (0 1 0 0 0)
15720	K.FLEVIK#PFCAVLPEIQKPER.K	2455.34	0.0431818	3	CID	1.26779e-06	3.53742	0.472913	479.929	2	23/76	total_chromatin
19381	K.FLEVIK#PFCAVLPEIQKPER.K	2455.34	0.0375055	3	CID	2.48884e-06	3.74712	0.454787	450	2	22/76	total_chromatin
21177	K.FLEVIK#PFCAVLPEIQKPER.K	2455.34	0.047027	3	CID	1.60196e-07	3.7861	0.46226	525.711	2	24/76	total_chromatin
21183	K.FLEVIK#PFCAVLPEIQKPER.K	2455.34	0.047027	3	CID	9.04508e-07	4.50758	0.427518	599.268	2	25/76	total_chromatin
18862	K.FLEVIK#PFCAVLPEIQKPER.K	2455.34	0.0446466	3	CID	2.53576e-05	3.67852	0.519362	525.805	2	24/76	total_chromatin
translocase of outer mitochondrial membrane 70 homolog A [Homo sapiens]						4.85103e-09	32.2474		67281.1	54607135	6 (2 3 1 0 0)
12831	-.A]ASKPVEAAVVAAAVPSSGSGVGGGGTAGPGTGGLPR.W	3159.63	0.0213301	4	CID	2.57923e-08	4.47794	0.00368025	413.261	2	36/216	total_chromatin
12831	-.AASK#PVEAAVVAAAVPSSGSGVGGGGTAGPGTGGLPR.W	3159.64	0.0107651	4	CID	2.54448e-07	4.46146	0.649609	413.77	1	36/216	total_chromatin
12853	-.AASK#PVEAAVVAAAVPSSGSGVGGGGTAGPGTGGLPR.W	3159.64	0.00685887	4	CID	4.85103e-09	4.94897	0.00203294	812.47	2	45/216	total_chromatin
12853	-.A]ASKPVEAAVVAAAVPSSGSGVGGGGTAGPGTGGLPR.W	3159.63	0.0174239	4	CID	4.85103e-09	4.93891	0.605284	815.049	1	45/216	total_chromatin
U2 small nuclear RNA auxiliary factor 1-like 4 isoform 2 [Homo sapiens]						1.30812e-06	16.1555		21871.7	94536807	3 (2 0 1 0 0)
19150	-.A]EYLASIFGTEK.D	1370.67	0.012044	1	CID	1.30812e-06	2.82603	0.36836	839.414	1	16/22	total_chromatin
19160	-.A]EYLASIFGTEK.D	1370.67	0.0130206	1	CID	0.000161348	3.1101	0.308903	840.376	1	16/22	total_chromatin
19731 - 19732	-.A]EYLASIFGTEK.D	1370.67	0.0128985	1	CID	8.28552e-05	2.92619	0.33146	928.207	1	17/22	total_chromatin
19734	-.A]EYLASIFGTEK.D	1370.67	0.0147771	2	CID	6.22764e-05	2.51049	0.341677	476.237	1	13/22	total_chromatin
19746	-.A]EYLASIFGTEK.D	1370.67	0.015462	1	CID	3.87194e-06	3.07633	0.377089	975.259	1	17/22	total_chromatin
nucleoporin 62kDa [Homo sapiens]						1.39996e-07	10.1806		53091.5	24497607	2 (2 0 0 0 0)
15486	-.S]GFNFGGTGAPTGGFTFGTAK.T	2020.93	0.0205099	2	CID	7.1345e-06	3.30156	0.55344	653.933	1	21/40	total_chromatin
15495	-.S]GFNFGGTGAPTGGFTFGTAK.T	2020.93	0.0194112	2	CID	1.39996e-07	2.07615	0.482893	1164.96	1	25/40	total_chromatin
retinoblastoma binding protein 4 [Homo sapiens]						2.09409e-09	18.292		47495.1	5032027	4 (2 2 0 0 0)
10612	-.ADK#EAAFDDAVEER.V	1607.72	0.0022573	2	CID	3.26715e-05	2.43948	0.00117178	1909.47	1	21/26	total_chromatin
10612	-.A]DKEAAFDDAVEER.V	1607.71	0.0128223	2	CID	1.09005e-07	2.43663	0.404563	1909.47	1	21/26	total_chromatin
10636	-.A]DKEAAFDDAVEER.V	1607.71	0.0113575	2	CID	2.09409e-09	2.58488	0.0124759	1944.41	1	21/26	total_chromatin
10636	-.ADK#EAAFDDAVEER.V	1607.72	0.000792454	2	CID	1.29142e-06	2.55263	0.387382	1944.41	1	21/26	total_chromatin
6876	-.ADK#EAAFDDAVEER.V	1607.72	0.00909324	2	CID	2.92395e-06	2.47723	0.00419688	1946.2	1	21/26	salt sup
6876	-.A]DKEAAFDDAVEER.V	1607.71	0.0196582	2	CID	5.6643e-09	2.46684	0.404797	1946.2	1	21/26	salt sup
6896	-.ADK#EAAFDDAVEER.V	1607.72	0.0022573	2	CID	7.503e-06	2.30254	0.00748136	1800.23	1	20/26	salt sup
6896	-.A]DKEAAFDDAVEER.V	1607.71	0.0128223	2	CID	1.79085e-08	2.28532	0.453688	1800.23	1	20/26	salt sup
6113	-.ADK#EAAFDDAVEER.V	1607.72	0.00140281	2	CID	5.44005e-08	2.46321	0.00335824	856.64	1	16/26	salt pellet
6113	-.A]DKEAAFDDAVEER.V	1607.71	0.0119678	2	CID	5.44005e-08	2.45494	0.477014	856.64	1	16/26	salt pellet
6574	-.A]DKEAAFDDAVEER.V	1607.71	0.0112354	2	CID	1.22827e-05	2.25106	0	1525.58	1	18/26	salt pellet
6574	-.ADK#EAAFDDAVEER.V	1607.72	0.000670383	2	CID	1.22827e-05	2.25106	0.359098	1525.58	1	18/26	salt pellet
PRP19/PSO4 pre-mRNA processing factor 19 homolog [Homo sapiens]						3.34288e-12	10.3027		55015.3	7657381	1 (1 0 0 0 0)
16409	-.S]LICSISNEVPEHPCVSPVSNHVYER.R	3051.42	0.0139952	3	CID	3.34288e-12	4.19813	0.614206	528.833	1	30/100	total_chromatin
8820	-.S]LICSISNEVPEHPCVSPVSNHVYER.R	3051.42	0.0246154	3	CID	1.43142e-10	4.29009	0.556343	608.581	1	30/100	salt pellet
8723	-.S]LICSISNEVPEHPCVSPVSNHVYER.R	3051.42	0.0200377	3	CID	3.4317e-12	4.51412	0.601801	684.633	1	33/100	salt pellet
9114	-.S]LICSISNEVPEHPCVSPVSNHVYER.R	3051.42	0.0193053	3	CID	1.90958e-13	4.41419	0.653528	649.82	1	32/100	salt pellet
PREDICTED: similar to tubulin, beta 6 [Homo sapiens]						4.85708e-09	10.2256		44882.6	113427887	3 (3 0 0 0 0)
15229	R.A]ALVDLEPGTMDSVR.S	1615.79	0.0463412	2	CID	8.00378e-09	2.77835	0	819.9	1	20/28	total_chromatin
15232	R.A]ALVDLEPGTMDSVR.S	1615.79	0.0463412	2	CID	5.27698e-09	2.98975	0	737.025	1	19/28	total_chromatin
15255	R.A]ALVDLEPGTMDSVR.S	1615.79	0.0447542	2	CID	4.85708e-09	3.07245	0	990.116	1	22/28	total_chromatin
9338	R.A]ALVDLEPGTMDSVR.S	1615.79	0.058182	2	CID	3.44706e-09	2.29984	0	561.79	1	19/28	salt sup
8475	R.A]ALVDLEPGTM*DSVR.S	1631.78	0.0582621	2	CID	6.01649e-07	2.21279	0	594.88	1	18/28	salt sup
8533	R.A]ALVDLEPGTM*DSVR.S	1631.78	0.0556986	2	CID	4.07172e-07	2.7266	0	449.452	1	18/28	salt sup
9289	R.A]ALVDLEPGTMDSVR.S	1615.79	0.0640414	2	CID	1.13703e-08	3.04272	0	864.349	1	21/28	salt sup
9311	R.A]ALVDLEPGTMDSVR.S	1615.79	0.059891	2	CID	9.86833e-10	3.37136	0	814.395	1	20/28	salt sup
9276	R.A]ALVDLEPGTMDSVR.S	1615.79	0.0585482	2	CID	1.35646e-06	2.02497	0	779.6	1	20/28	salt sup
8687	R.A]ALVDLEPGTMDSVR.S	1615.79	0.0607455	2	CID	2.30934e-09	2.72512	0	770.071	1	20/28	salt pellet
8662	R.A]ALVDLEPGTMDSVR.S	1615.79	0.0603792	2	CID	6.35224e-09	2.90198	0	837.787	1	20/28	salt pellet
8560	R.A]ALVDLEPGTMDSVR.S	1615.79	0.056473	2	CID	1.73044e-09	2.71677	0	753.206	1	19/28	salt pellet
8565	R.A]ALVDLEPGTMDSVR.S	1615.79	0.056473	2	CID	1.18716e-09	2.84612	0	644.219	1	20/28	salt pellet
7684	R.A]ALVDLEPGTM*DSVR.S	1631.78	0.052891	2	CID	7.65949e-09	2.63392	0	783.284	1	20/28	salt pellet
7709	R.A]ALVDLEPGTM*DSVR.S	1631.78	0.0554545	2	CID	3.81517e-08	2.67678	0	897.725	1	20/28	salt pellet
8486	R.A]ALVDLEPGTMDSVR.S	1615.79	0.0548861	2	CID	1.23205e-09	2.96565	0	768.085	1	21/28	salt pellet
8066	R.A]ALVDLEPGTM*DSVR.S	1631.78	0.0520365	2	CID	2.09907e-07	2.41612	0	584.049	1	18/28	salt pellet
8070	R.A]ALVDLEPGTM*DSVR.S	1631.78	0.0520365	2	CID	1.48606e-08	2.30856	0	873.411	1	20/28	salt pellet
8836	R.A]ALVDLEPGTMDSVR.S	1615.79	0.0534212	2	CID	1.24112e-07	2.23331	0	699.912	1	19/28	salt pellet
8841	R.A]ALVDLEPGTMDSVR.S	1615.79	0.0520785	2	CID	1.33556e-08	3.08057	0	784.964	1	20/28	salt pellet
6705	R.A]ALVDLEPGTMDSVR.S	1615.79	0.0407259	2	CID	1.40187e-08	2.39265	0	796.077	1	20/28	MNase pellet
6711	R.A]ALVDLEPGTMDSVR.S	1615.79	0.0430453	2	CID	3.28504e-07	2.47978	0	503.142	1	18/28	MNase pellet
6958	R.A]ALVDLEPGTMDSVR.S	1615.79	0.0387728	2	CID	1.88917e-06	2.46012	0	456.709	1	16/28	MNase pellet
6966	R.A]ALVDLEPGTMDSVR.S	1615.79	0.0417025	2	CID	2.54839e-06	2.19203	0.425988	555.311	1	17/28	MNase pellet
7278	R.A]ALVDLEPGTMDSVR.S	1615.79	0.0398714	2	CID	1.20218e-05	2.04676	0	470.936	1	16/28	MNase pellet
6387	R.A]ALVDLEPGTM*DSVR.S	1631.78	0.0392191	2	CID	1.79423e-07	2.45644	0	658.598	1	20/28	MNase pellet
6394	R.A]ALVDLEPGTM*DSVR.S	1631.78	0.0360453	2	CID	2.54903e-06	2.12324	0	848.601	1	20/28	MNase pellet
7238	R.A]ALVDLEPGTMDSVR.S	1615.79	0.0424349	2	CID	8.61239e-05	2.10866	0	551.263	1	16/28	MNase pellet
7243	R.A]ALVDLEPGTMDSVR.S	1615.79	0.0421908	2	CID	1.15143e-05	2.14679	0	721.046	1	19/28	MNase pellet
cAMP-dependent protein kinase, regulatory subunit alpha 2 [Homo sapiens]						2.64659e-08	10.1258		45359	4758958	1 (1 0 0 0 0)
21534	-.S]HIQIPPGLTELLQGYTVEVLR.Q	2505.36	0.0129971	2	CID	2.64659e-08	2.51582	0.543918	413.467	1	21/42	total_chromatin
10141	-.S]HIQIPPGLTELLQGYTVEVLR.Q	2505.36	0.0305752	2	CID	9.9476e-13	2.17471	0.630891	520.118	1	22/42	salt sup
FAT tumor suppressor 2 precursor [Homo sapiens]						4.5649e-05	14.1536		478887	13787217	60 (0 30 30 0 0)
15120 - 15121	K.SSWK#LLTVNVK.D	1316.76	0.041246	2	CID	0.0188805	2.59728	0.3172	508.115	2	11/20	total_chromatin
15128	K.SSWK#LLTVNVK.D	1316.76	0.0416122	2	CID	0.0776693	2.9303	0.335724	612.594	2	13/20	total_chromatin
15144	K.SSWK#LLTVNVK.D	1316.76	0.0383164	2	CID	0.000389148	2.97342	0.351792	509.835	2	13/20	total_chromatin
15182 - 15183	K.SSWK#LLTVNVK.D	1316.76	0.0413681	2	CID	0.0960018	2.98086	0.339246	591.381	2	13/20	total_chromatin
15193	K.SSWK#LLTVNVK.D	1316.76	0.0417343	2	CID	0.0602994	2.98296	0.326852	533.128	2	13/20	total_chromatin
15219	K.SSWK#LLTVNVK.D	1316.76	0.033508	1	CID	0.934031	2.55249	0.167256	67.153	32	5/20	total_chromatin
15223	K.SSWK#LLTVNVK.D	1316.76	0.033508	1	CID	0.8543	2.8712	0.133695	88.8527	19	6/20	total_chromatin
15227	K.SSWK#LLTVNVK.D	1316.76	0.0430771	2	CID	0.106461	3.07099	0.337762	527.92	2	13/20	total_chromatin
15248 - 15249	K.SSWK#LLTVNVK.D	1316.76	0.0408798	2	CID	0.113909	2.8826	0.336479	612.35	2	13/20	total_chromatin
15259	K.SSWK#LLTVNVK.D	1316.76	0.041246	2	CID	0.0795171	2.73532	0.347409	618.476	2	13/20	total_chromatin
15276	K.SSWK#LLTVNVK.D	1316.76	0.0413681	2	CID	0.354867	2.81103	0.330334	508.129	2	13/20	total_chromatin
15286	K.SSWK#LLTVNVK.D	1316.76	0.0394895	1	CID	0.977281	2.72894	0.0965942	68.261	27	5/20	total_chromatin
15292	K.SSWK#LLTVNVK.D	1316.76	0.0416122	2	CID	0.149942	2.96372	0.329708	620.336	2	13/20	total_chromatin
15298	K.SSWK#LLTVNVK.D	1316.76	0.0377805	1	CID	0.263003	2.8334	0.0806346	70.6956	36	5/20	total_chromatin
15314	K.SSWK#LLTVNVK.D	1316.76	0.0416122	2	CID	0.0879375	2.78769	0.343639	624.762	2	13/20	total_chromatin
15325	K.SSWK#LLTVNVK.D	1316.76	0.0418564	2	CID	0.109346	2.81338	0.341435	617.573	2	13/20	total_chromatin
15336	K.SSWK#LLTVNVK.D	1316.76	0.0438095	2	CID	0.120424	2.85799	0.336452	616.67	2	13/20	total_chromatin
15340	K.SSWK#LLTVNVK.D	1316.76	0.0438095	2	CID	4.5649e-05	2.76139	0.335265	497.655	2	13/20	total_chromatin
15348	K.SSWK#LLTVNVK.D	1316.76	0.0398557	1	CID	0.954587	2.5841	0.171816	90.0741	10	6/20	total_chromatin
15358	K.SSWK#LLTVNVK.D	1316.76	0.0397812	2	CID	0.119681	2.87371	0.3386	615.51	2	13/20	total_chromatin
15365	K.SSWK#LLTVNVK.D	1316.76	0.0360715	1	CID	0.975093	2.78281	0.128816	91.1141	15	6/20	total_chromatin
15380	K.SSWK#LLTVNVK.D	1316.76	0.0368515	2	CID	0.103402	2.86413	0.328382	628.891	2	13/20	total_chromatin
15391	K.SSWK#LLTVNVK.D	1316.76	0.0416122	2	CID	0.127194	2.80476	0.338259	611.893	2	13/20	total_chromatin
15402	K.SSWK#LLTVNVK.D	1316.76	0.0424667	2	CID	0.102613	3.01393	0.324784	639.401	2	13/20	total_chromatin
15420	K.SSWK#LLTVNVK.D	1316.76	0.0372922	1	CID	0.994103	2.68647	0.174543	130.365	10	7/20	total_chromatin
15426	K.SSWK#LLTVNVK.D	1316.76	0.0410019	2	CID	0.0291817	2.99262	0.326248	517.186	2	13/20	total_chromatin
15431	K.SSWK#LLTVNVK.D	1316.76	0.0410019	2	CID	6.04993e-05	2.81488	0.326526	415.417	2	12/20	total_chromatin
15447	K.SSWK#LLTVNVK.D	1316.76	0.0395371	2	CID	0.106629	2.66988	0.357872	659.361	2	13/20	total_chromatin
15458	K.SSWK#LLTVNVK.D	1316.76	0.0430771	2	CID	0.102334	2.90666	0.338681	523.26	2	13/20	total_chromatin
15469	K.SSWK#LLTVNVK.D	1316.76	0.0433212	2	CID	0.0982415	2.99185	0.329492	627.351	2	13/20	total_chromatin
ribosomal protein SA [Homo sapiens]						9.31067e-07	10.3348		32702.4	59859885	1 (1 0 0 0 0)
17355	-.S]GALDVLQMKEEDVLK.F	1816.93	0.0166592	2	CID	9.31067e-07	3.8114	0.360198	1736.08	1	22/30	total_chromatin
7148	-.S]GALDVLQM*KEEDVLK.F	1832.92	0.00172471	2	CID	1.28387e-05	2.3566	0.349048	553.557	1	20/30	MNase pellet
7454	-.S]GALDVLQMKEEDVLK.F	1816.93	0.00689362	2	CID	1.89946e-08	3.43475	0.453367	1944.71	1	22/30	MNase pellet
7461	-.S]GALDVLQMKEEDVLK.F	1816.93	0.00371979	2	CID	1.39421e-07	3.28669	0.392499	1478.29	1	20/30	MNase pellet
PCI domain containing 2 [Homo sapiens]						4.54725e-11	10.1906		51922.9	8922987	3 (3 0 0 0 0)
20872	-.A]HITINQYLQQVYEAIDSR.D	2304.15	0.00790605	2	CID	4.54725e-11	3.8128	0.565281	2810.09	1	25/36	total_chromatin
20875	-.A]HITINQYLQQVYEAIDSR.D	2304.15	0.00790605	2	CID	1.24096e-10	2.80286	0.529183	2804.1	1	25/36	total_chromatin
20889	-.A]HITINQYLQQVYEAIDSR.D	2304.15	0.0171834	2	CID	1.48895e-10	2.97016	0.553943	3322.94	1	26/36	total_chromatin
neuroguidin isoform 2 [Homo sapiens]						1.43852e-11	10.1486		35097.6	111038133	2 (2 0 0 0 0)
21050	-.A]ALGVLESDLPSAVTLLK.N	1839.04	0.0137927	2	CID	4.70631e-06	2.00703	0.485294	446.863	1	14/34	total_chromatin
21059	-.A]ALGVLESDLPSAVTLLK.N	1839.04	0.0129382	2	CID	1.43852e-11	2.97123	0.504521	1096.96	1	22/34	total_chromatin
20125 - 20126	-.A]ALGVLESDLPSAVTLLK.N	1839.04	0.0168445	2	CID	5.48313e-08	2.63207	0.488583	558.531	1	16/34	total_chromatin
9135	-.A]ALGVLESDLPSAVTLLK.N	1839.04	0.0207507	2	CID	5.12812e-12	2.37774	0.609069	1374.25	1	24/34	salt pellet
protein phosphatase 1, catalytic subunit, gamma isoform [Homo sapiens]						9.25567e-09	18.1664		36828.7	4506007	2 (1 1 0 0 0)
17642 - 17643	-.A]DLDKLNIDSIIQR.L	1655.89	0.0148492	2	CID	9.25567e-09	3.32889	0.215516	1238.84	1	19/26	total_chromatin
17642 - 17643	-.ADLDK#LNIDSIIQR.L	1655.9	0.00428418	2	CID	0.00464335	2.61146	0.405682	742.701	2	15/26	total_chromatin
8166	-.A]DLDKLNIDSIIQR.L	1655.89	0.00557183	2	CID	0.00146347	2.39113	0.146348	544.99	1	13/26	MNase pellet
8166	-.ADLDK#LNIDSIIQR.L	1655.9	-0.00499317	2	CID	0.253023	2.04119	0.295862	465.423	2	12/26	MNase pellet
8173	-.A]DLDKLNIDSIIQR.L	1655.89	0.0044732	2	CID	5.06253e-06	2.73356	0.108638	605.13	1	14/26	MNase pellet
8173	-.ADLDK#LNIDSIIQR.L	1655.9	-0.0060918	2	CID	0.00595185	2.43659	0.287924	528.898	2	13/26	MNase pellet
8211	-.A]DLDKLNIDSIIQR.L	1655.89	0.00813531	2	CID	7.72866e-05	2.78225	0.147261	409.627	1	15/26	MNase pellet
8211	-.ADLDK#LNIDSIIQR.L	1655.9	-0.00242969	2	CID	0.0406643	2.37253	0.299448	270.286	2	12/26	MNase pellet
mitochondrial carrier homolog 2 [Homo sapiens]						5.85205e-09	12.2179		33177.8	7657347	2 (1 0 0 0 1)
20440	-.A]DAASQVLLGSGLTILSQPLM*YVK.V	2533.35	0.0237474	2	CID	5.85205e-09	2.49093	0.61979	1267.61	1	24/46	total_chromatin
19453 - 19455	-.A]DAASQVLLGSGLTILSQPLM*YVK.V	2533.35	0.0112962	2	CID	7.39767e-08	2.5298	0.476225	651.133	1	18/46	total_chromatin
19461	-.A]DAASQVLLGSGLTILSQPLM*YVK.V	2533.35	0.0152024	2	CID	2.63564e-09	3.23705	0.598624	1173.1	1	23/46	total_chromatin
19477	-.A]DAASQVLLGSGLTILSQPLM*YVK.V	2533.35	0.017888	2	CID	2.86525e-09	2.73807	0.512127	1029.51	1	22/46	total_chromatin
19589	-.A]DAASQVLLGSGLTILSQPLMYVK.V	2517.35	0.0120706	2	CID	3.73433e-07	2.70159	0.5842	1087.51	1	22/46	total_chromatin
19594	-.A]DAASQVLLGSGLTILSQPLMYVK.V	2517.35	0.0120706	2	CID	6.59108e-10	2.9891	0.594464	912.04	1	21/46	total_chromatin
9889	-.A]DAASQVLLGSGLTILSQPLMYVK.V	2517.35	0.0134609	3	CID	1.77636e-14	4.54137	0.659357	2367.92	1	36/92	salt sup
9890	-.A]DAASQVLLGSGLTILSQPLMYVK.V	2517.35	0.0113381	2	CID	2.38387e-09	2.82005	0.64867	1276.36	1	24/46	salt sup
9893	-.A]DAASQVLLGSGLTILSQPLMYVK.V	2517.35	0.0134609	3	CID	2.00839e-12	5.24657	0.665223	1782.58	1	34/92	salt sup
9888 - 9889	-.A]DAASQVLLGSGLTILSQPLMYVK.V	2517.35	0.0152444	2	CID	7.50274e-09	2.38713	0.56639	796.986	1	20/46	MNase pellet
solute carrier family 25 (mitochondrial carrier; oxoglutarate carrier), member 11 [Homo sapiens]						1.62925e-06	10.2006		33908.8	21361114	4 (4 0 0 0 0)
7416	-.A]ATASAGAGGIDGKPR.T	1441.73	-0.00989693	2	CID	1.62925e-06	3.59716	0.394113	1946.07	1	21/30	total_chromatin
7432	-.A]ATASAGAGGIDGKPR.T	1441.73	0.000234909	2	CID	1.79386e-06	3.88349	0.460731	1773.49	1	22/30	total_chromatin
7456	-.A]ATASAGAGGIDGKPR.T	1441.73	-0.00367134	2	CID	1.04558e-05	4.01105	0.42563	1576.79	1	21/30	total_chromatin
7481	-.A]ATASAGAGGIDGKPR.T	1441.73	-0.00306099	2	CID	2.12516e-05	3.59842	0.386848	1190.92	1	18/30	total_chromatin
7090	-.A]ATASAGAGGIDGKPR.T	1441.73	-0.0022065	2	CID	5.33266e-05	3.09856	0.378923	1525.38	1	21/30	total_chromatin
7097	-.A]ATASAGAGGIDGKPR.T	1441.73	0.00267632	2	CID	6.43894e-05	3.34796	0.339574	1371.09	1	21/30	total_chromatin
7316	-.A]ATASAGAGGIDGKPR.T	1441.73	-0.00452583	2	CID	0.000275217	3.23814	0.413814	1023.52	1	18/30	total_chromatin
7377	-.A]ATASAGAGGIDGKPR.T	1441.73	0.0132964	2	CID	5.40992e-07	3.9924	0.404603	1796.52	1	21/30	total_chromatin
4442	-.A]ATASAGAGGIDGKPR.T	1441.73	0.0119537	2	CID	8.98578e-07	2.90176	0.394788	1703.63	1	21/30	salt sup
4470	-.A]ATASAGAGGIDGKPR.T	1441.73	0.0146392	2	CID	3.90108e-07	3.48011	0.403028	1688.45	1	21/30	salt sup
3596	-.A]ATASAGAGGIDGKPR.T	1441.73	0.0117095	2	CID	8.2965e-08	2.20626	0.363976	625.809	1	15/30	salt pellet
RNA polymerase II, polypeptide H [Homo sapiens]						3.83815e-06	10.1484		17001.4	14589953	2 (2 0 0 0 0)
20764	-.A]GILFEDIFDVK.D	1408.73	0.0153539	2	CID	8.61579e-06	2.33841	0.354227	1452.84	1	17/22	total_chromatin
20767	-.A]GILFEDIFDVK.D	1408.73	0.0153539	2	CID	3.83815e-06	2.96895	0.472398	1471.4	1	17/22	total_chromatin
21918 - 21920	-.A]GILFEDIFDVK.D	1408.73	0.0174291	2	CID	7.29805e-06	2.33085	0.387418	1468.92	1	17/22	total_chromatin
21926	-.A]GILFEDIFDVK.D	1408.73	0.0155504	1	CID	3.09128e-05	2.02086	0.412608	1065.39	1	15/22	total_chromatin
12902	-.A]GILFEDIFDVK.D	1408.73	0.0199925	2	CID	2.00364e-07	2.79247	0.442667	1552.69	1	17/22	total_chromatin
10078	-.A]GILFEDIFDVK.D	1408.73	0.00864	2	CID	4.94143e-06	2.00216	0.392982	1502.59	1	17/22	salt sup
PREDICTED: similar to voltage-dependent anion channel 2 [Homo sapiens]						4.38813e-06	10.2194		31328.5	113412878	1 (1 0 0 0 0)
2297	-.A]THGQTCAR.P	1043.46	0.00439781	2	CID	4.38813e-06	2.31215	0.244246	460.762	1	11/16	total_chromatin
small nuclear ribonucleoprotein polypeptide A [Homo sapiens]						1.22247e-05	10.2155		31128.2	4759156	2 (2 0 0 0 0)
11612	-.A]VPETRPNHTIYINNLNEK.I	2265.15	0.00652065	3	CID	0.00330427	2.66394	0.38055	340.574	1	20/72	total_chromatin
11650	-.A]VPETRPNHTIYINNLNEK.I	2265.15	0.0483432	2	CID	1.22247e-05	2.30507	0.496502	305.039	1	13/36	total_chromatin
splicing factor, arginine/serine-rich 2 [Homo sapiens]						5.49437e-06	10.1574		25330.1	47271443	1 (1 0 0 0 0)
13063 - 13064	-.S]YGRPPPDVEGMTSLK.V	1775.85	0.00745855	2	CID	5.49437e-06	2.42313	0.403925	775.594	1	17/30	total_chromatin
7605	-.S]YGRPPPDVEGMTSLK.V	1775.85	0.0229615	2	CID	6.53761e-09	2.2336	0.44797	919.089	1	17/30	salt sup
8756	-.S]YGRPPPDVEGMTSLKVDNLTYRTSPDTLR.R	3407.68	0.0235937	4	CID	7.95923e-06	3.74605	0.530075	755.88	1	33/174	salt sup
ribosomal protein L28 [Homo sapiens]						9.40103e-06	10.1569		15606.6	13904866	1 (1 0 0 0 0)
15644	-.S]AHLQWMVVR.N	1268.65	0.016006	2	CID	9.40103e-06	3.13769	0.453678	902.957	1	13/18	total_chromatin
14488	-.S]AHLQWM*VVR.N	1284.64	0.00986057	2	CID	9.39393e-05	2.32457	0.444995	497.006	1	13/18	total_chromatin
14499	-.S]AHLQWM*VVR.N	1284.64	0.00888401	2	CID	8.21829e-05	2.91814	0.484035	646.587	1	14/18	total_chromatin
16277	-.S]AHLQWMVVR.N	1268.65	0.00367694	2	CID	6.08552e-06	2.83533	0.319553	1039.1	1	14/18	total_chromatin
16313	-.S]AHLQWMVVR.N	1268.65	0.010757	2	CID	2.05066e-05	3.04101	0.370822	889.782	1	14/18	total_chromatin
16342 - 16343	-.S]AHLQWMVVR.N	1268.65	0.0103908	2	CID	2.4567e-05	3.10723	0.368542	1050.1	1	14/18	total_chromatin
11152	-.S]AHLQWM*VVR.N	1284.64	0.0154758	2	CID	1.54118e-05	2.07748	0.310271	261.523	1	10/18	total_chromatin
11162	-.S]AHLQWMVVR.N	1268.65	0.0163722	2	CID	1.42048e-05	2.85595	0.331615	748.954	1	12/18	total_chromatin
7618	-.S]AHLQWM*VVR.N	1284.64	0.0148655	2	CID	2.38537e-05	2.44041	0.502753	692.849	1	14/18	salt sup
8666	-.S]AHLQWMVVR.N	1268.65	0.0150295	2	CID	1.59305e-06	2.6066	0.242694	1059.35	1	14/18	salt sup
8076	-.S]AHLQWMVVR.N	1268.65	0.0145412	2	CID	4.75767e-06	2.01085	0.352076	513.992	1	11/18	salt pellet
6786	-.S]AHLQWMVVR.N	1268.65	0.00709491	2	CID	3.50847e-05	2.32176	0.421247	747.152	1	13/18	MNase pellet
6794	-.S]AHLQWMVVR.N	1268.65	0.00355487	2	CID	8.70157e-06	2.48485	0.387105	1023.57	1	14/18	MNase pellet
6800	-.S]AHLQWMVVR.N	1268.65	0.00355487	2	CID	1.52492e-05	3.04811	0.344811	1098.53	1	14/18	MNase pellet
emopamil binding protein (sterol isomerase) [Homo sapiens]						1.11717e-09	10.1497		26204.7	5729810	3 (3 0 0 0 0)
14138	-.T]TNAGPLHPYWPQHLR.L	1929.96	0.00434765	2	CID	1.11717e-09	2.76205	0.399455	898.107	1	19/30	total_chromatin
14140	-.T]TNAGPLHPYWPQHLR.L	1929.96	0.00434765	2	CID	4.83605e-08	2.26178	0.343225	637.705	1	17/30	total_chromatin
14173	-.T]TNAGPLHPYWPQHLR.L	1929.96	0.000929686	2	CID	1.86914e-08	2.99487	0.404103	504.335	1	17/30	total_chromatin
7030	-.T]TNAGPLHPYWPQHLR.L	1929.96	0.0293721	2	CID	0.00316449	2.19842	0.487414	194.763	1	10/30	salt sup
7198	-.T]TNAGPLHPYWPQHLR.L	1929.96	0.0285652	3	CID	0.000111676	2.96137	0.477009	447.592	1	23/60	salt sup
7200	-.T]TNAGPLHPYWPQHLR.L	1929.96	0.0285652	3	CID	0.00239771	2.89636	0.425879	347.406	1	22/60	salt sup
7422	-.T]TNAGPLHPYWPQHLR.L	1929.96	0.0250862	3	CID	0.000621764	2.50356	0.296895	405.87	1	22/60	salt sup
7424	-.T]TNAGPLHPYWPQHLR.L	1929.96	0.0250862	3	CID	0.0010238	2.79522	0.392517	444.484	1	22/60	salt sup
7436	-.T]TNAGPLHPYWPQHLR.L	1929.96	0.0209492	2	CID	1.995e-08	2.34804	0.460231	681.854	1	19/30	salt sup
8258	-.T]TNAGPLHPYWPQHLR.L	1929.96	0.00776562	2	CID	1.7768e-09	2.27812	0.549407	696.193	1	18/30	salt pellet
NADH dehydrogenase (ubiquinone) 1 beta subcomplex, 9, 22kDa [Homo sapiens]						7.74277e-06	10.1494		21685.8	6274550	3 (3 0 0 0 0)
16164	-.A]FLASGPYLTHQQK.V	1602.82	0.00724098	2	CID	0.219744	2.13784	0.157476	177.836	1	11/26	total_chromatin
16172	-.A]FLASGPYLTHQQK.V	1602.82	0.0104148	2	CID	0.000582602	2.58553	0.24645	290.937	1	14/26	total_chromatin
16203	-.A]FLASGPYLTHQQK.V	1602.82	0.0178611	2	CID	7.74277e-06	2.98749	0.464983	1416.23	1	20/26	total_chromatin
16794 - 16795	-.A]FLASGPYLTHQQK.V	1602.82	0.014199	2	CID	2.24992e-07	3.30751	0.46681	860.253	1	18/26	total_chromatin
11656 - 11657	-.A]FLASGPYLTHQQK.V	1602.82	0.0355613	2	CID	3.92308e-06	2.45421	0.381439	1321.65	1	18/26	total_chromatin
11677	-.A]FLASGPYLTHQQK.V	1602.82	0.00846169	2	CID	6.5865e-07	2.29598	0.503918	1476.16	1	19/26	total_chromatin
8127	-.A]FLASGPYLTHQQK.V	1602.82	0.0323875	2	CID	3.02218e-09	2.68871	0.45913	1325.18	1	18/26	salt sup
8972	-.A]FLASGPYLTHQQK.V	1602.82	0.0112693	2	CID	9.71787e-07	2.13352	0.474022	1102.99	1	17/26	salt sup
8356	-.A]FLASGPYLTHQQK.V	1602.82	0.0223777	2	CID	1.0661e-07	2.25908	0.515465	1335.15	1	19/26	salt pellet
9160	-.A]FLASGPYLTHQQK.V	1602.82	0.0198142	2	CID	0.000744063	2.91081	0.437973	517.281	1	13/26	salt pellet
9170	-.A]FLASGPYLTHQQK.V	1602.82	0.017617	2	CID	2.26704e-08	2.42922	0.50991	1595.65	1	20/26	salt pellet
9194	-.A]FLASGPYLTHQQK.V	1602.82	0.0220115	2	CID	1.91905e-06	2.82015	0.463802	977.56	1	17/26	salt pellet
6729	-.A]FLASGPYLTHQQK.V	1602.82	0.0111472	2	CID	6.11617e-07	2.10537	0.374755	548.085	1	16/26	MNase pellet
6737	-.A]FLASGPYLTHQQK.V	1602.82	0.00443337	2	CID	8.44403e-06	2.02039	0.253615	413.456	1	13/26	MNase pellet
6909	-.A]FLASGPYLTHQQK.V	1602.82	0.00858376	2	CID	5.27837e-08	2.70217	0.504711	1364.32	1	18/26	MNase pellet
6916	-.A]FLASGPYLTHQQK.V	1602.82	0.00980446	2	CID	3.07941e-08	2.90793	0.505417	1681.22	1	20/26	MNase pellet
6927	-.A]FLASGPYLTHQQK.V	1602.82	0.0139548	2	CID	3.23735e-07	2.91919	0.459353	1314.8	1	18/26	MNase pellet
6933	-.A]FLASGPYLTHQQK.V	1602.82	0.0110252	2	CID	3.17068e-07	2.93662	0.45383	1364.93	1	18/26	MNase pellet
6124	-.A]FLASGPYLTHQQK.V	1602.82	0.0110252	2	CID	3.40026e-08	2.42283	0.518082	1102.83	1	17/26	MNase pellet
6130	-.A]FLASGPYLTHQQK.V	1602.82	0.00772926	2	CID	6.33797e-08	2.45407	0.452107	1249.79	1	18/26	MNase pellet
SYF2 homolog, RNA splicing factor isoform 1 [Homo sapiens]						1.51974e-07	10.1166		28573.8	7661636	1 (1 0 0 0 0)
19666	-.A]AIAASEVLVDSAEEGSLAAAAELAAQK.R	2698.37	0.0455524	2	CID	1.51974e-07	2.33235	0.443401	469.708	1	18/54	total_chromatin
golgi SNAP receptor complex member 1 isoform 1 [Homo sapiens]						3.41312e-07	10.1042		28463.5	4758456	1 (1 0 0 0 0)
13567	-.A]AGTSSYWEDLRK.Q	1525.72	0.0236753	2	CID	3.41312e-07	2.0843	0.344169	440.633	1	13/24	total_chromatin
7953	-.A]AGTSSYWEDLRK.Q	1525.72	0.0175718	2	CID	2.11467e-09	2.44422	0.413411	736.055	1	14/24	salt sup
COMM domain containing 9 [Homo sapiens]						2.58173e-06	10.2192		21773.5	7661828	1 (1 0 0 0 0)
20284	-.A]ALTAEHFAALQSLLK.A	1725.94	0.0171765	2	CID	2.58173e-06	4.38492	0.622523	1559.98	1	21/30	total_chromatin
16963	-.A]ALTAEHFAALQSLLK.A	1725.94	0.0127819	2	CID	8.73532e-08	4.00706	0.56454	1516.24	1	20/30	total_chromatin
10009	-.A]ALTAEHFAALQSLLK.A	1725.94	0.00960812	2	CID	1.10904e-07	3.30585	0.612332	1009.98	1	16/30	MNase pellet
10014	-.A]ALTAEHFAALQSLLK.A	1725.94	0.00606808	2	CID	5.33161e-07	3.87761	0.575809	1091.19	1	16/30	MNase pellet
H2B histone family, member C [Homo sapiens]						7.82517e-07	36.2715		13812.6	4504259	4 (2 2 0 0 0)
1190	K.K#AVTK#AQK.K	957.573	-0.00843992	2	CID	0.0533438	2.5253	0.0554884	583.41	1	12/14	total_chromatin
11928	R.LLLPGELAK#HAVSEGTK.A	1805.02	0.01799	2	CID	7.82517e-07	3.33046	0.247911	267.759	1	14/32	total_chromatin
ribosomal protein S12 [Homo sapiens]						5.44009e-14	20.1689		14374.4	14277700	2 (2 0 0 0 0)
17299	-.A]EEGIAAGGVM*DVNTALQEVLK.T	2273.12	0.0204806	2	CID	5.44009e-14	2.8898	0.571172	3560.75	1	29/42	total_chromatin
17536	-.A]EEGIAAGGVMDVNTALQEVLK.T	2257.13	0.0256495	2	CID	2.39371e-08	2.5434	0.561467	1685.36	1	23/42	total_chromatin
12109	-.A]EEGIAAGGVM*DVNTALQEVLK.T	2273.12	0.00851771	2	CID	3.93731e-10	3.56242	0.598417	3955.07	1	30/42	total_chromatin
12112	-.A]EEGIAAGGVM*DVNTALQEVLK.T	2273.12	0.00851771	2	CID	7.99603e-10	2.65706	0.59362	4423.32	1	31/42	total_chromatin
12116	-.A]EEGIAAGGVM*DVNTALQEVLK.T	2273.12	0.0180392	2	CID	1.66533e-14	3.69181	0.586337	4019.38	1	30/42	total_chromatin
12120	-.A]EEGIAAGGVM*DVNTALQEVLK.T	2273.12	0.0180392	2	CID	1.44329e-14	3.45925	0.556027	3500.69	1	29/42	total_chromatin
12161	-.A]EEGIAAGGVM*DVNTALQEVLK.T	2273.12	0.0180392	2	CID	9.20375e-13	4.30956	0.595572	3276.57	1	28/42	total_chromatin
12251 - 12254	-.A]EEGIAAGGVMDVNTALQEVLK.T	2257.13	0.0156397	2	CID	3.44835e-12	3.44401	0.596424	3333.29	1	29/42	total_chromatin
12261	-.A]EEGIAAGGVMDVNTALQEVLK.T	2257.13	0.021255	2	CID	1.76992e-10	3.30568	0.580187	3228.61	1	29/42	total_chromatin
9886 - 9887	-.A]EEGIAAGGVMDVNTALQEVLK.T	2257.13	0.0249171	2	CID	1.06959e-11	2.71599	0.573823	3224.69	1	29/42	salt sup
10104	-.A]EEGIAAGGVM*DVNTALQEVLK.T	2273.12	0.0248751	2	CID	4.98268e-12	2.40227	0.588816	2571.21	1	27/42	salt pellet
HIG1 domain family, member 2A [Homo sapiens]						3.70537e-11	18.1273		11390.1	20270389	5 (4 1 0 0 0)
16781	-.A]TPGPVIPEVPFEPSKPPVIEGLSPTVYR.N	3115.66	0.00203946	2	CID	2.2598e-07	2.1749	0.265981	166.029	1	14/56	total_chromatin
16783	-.A]TPGPVIPEVPFEPSKPPVIEGLSPTVYR.N	3115.66	0.00203946	2	CID	1.75301e-08	2.3663	0.226426	102.619	1	11/56	total_chromatin
16788 - 16789	-.A]TPGPVIPEVPFEPSKPPVIEGLSPTVYR.N	3115.66	0.0100961	2	CID	3.70537e-11	2.54567	0.158024	153.024	1	14/56	total_chromatin
16788 - 16789	-.ATPGPVIPEVPFEPSK#PPVIEGLSPTVYR.N	3115.67	-0.0004689	2	CID	0.0580296	2.14339	0.507649	90.481	2	11/56	total_chromatin
16792	-.A]TPGPVIPEVPFEPSKPPVIEGLSPTVYR.N	3115.66	0.0100961	2	CID	1.75611e-07	2.54624	0.222111	103.71	2	11/56	total_chromatin
programmed cell death 6 [Homo sapiens]						1.28231e-12	10.2055		21723.8	7019485	1 (1 0 0 0 0)
17233 - 17234	-.A]AYSYRPGPGAGPGPAAGAALPDQSFLWNVFQR.V	3431.68	0.023754	3	CID	1.28231e-12	3.24972	0.452932	917.592	1	33/128	total_chromatin
mitochondrial import receptor Tom22 [Homo sapiens]						1.31559e-07	10.1498		15380.7	9910382	3 (3 0 0 0 0)
12994	-.A]AAVAAAGAGEPQSPDELLPK.G	2005.01	0.00330858	2	CID	1.3401e-05	2.07122	0.424516	479.018	1	16/40	total_chromatin
13005	-.A]AAVAAAGAGEPQSPDELLPK.G	2005.01	-1.01415	2	CID	1.21433e-06	2.23487	0.412899	397.59	1	18/40	total_chromatin
13009	-.A]AAVAAAGAGEPQSPDELLPK.G	2005.01	0.00745898	2	CID	1.31559e-07	2.23036	0.535141	871.496	1	23/40	total_chromatin
11527	-.A]AAVAAAGAGEPQSPDELLPK.G	2005.01	0.0094121	2	CID	0.00292505	2.08133	0.396716	188.375	1	13/40	total_chromatin
11542	-.A]AAVAAAGAGEPQSPDELLPK.G	2005.01	-0.0016963	2	CID	3.94022e-08	2.73065	0.529706	988.32	1	26/40	total_chromatin
11558	-.A]AAVAAAGAGEPQSPDELLPK.G	2005.01	0.00843554	2	CID	5.21039e-10	3.18846	0.560089	1523.09	1	28/40	total_chromatin
11581	-.A]AAVAAAGAGEPQSPDELLPK.G	2005.01	0.012708	2	CID	3.72035e-08	3.29809	0.458595	1286.02	1	26/40	total_chromatin
9151	-.A]AAVAAAGAGEPQSPDELLPK.G	2005.01	0.0189336	2	CID	4.5055e-08	2.0392	0.572883	1081.06	1	25/40	salt sup
9444	-.A]AAVAAAGAGEPQSPDELLPK.G	2005.01	0.0156377	2	CID	1.71968e-09	2.16389	0.40974	667.331	1	20/40	salt pellet
9476	-.A]AAVAAAGAGEPQSPDELLPK.G	2005.01	0.0271123	2	CID	9.12782e-09	2.71355	0.459579	1140.54	1	26/40	salt pellet
DNA polymerase epsilon subunit 3 [Homo sapiens]						3.99286e-10	10.1265		16730.3	31543423	2 (2 0 0 0 0)
11472	-.A]ERPEDLNLPNAVITR.I	1849.97	0.00222262	2	CID	3.99286e-10	2.4751	0.391348	687.542	1	18/30	total_chromatin
11477	-.A]ERPEDLNLPNAVITR.I	1849.97	0.00612887	2	CID	1.37217e-08	2.53083	0.31473	655.959	1	18/30	total_chromatin
8661	-.A]ERPEDLNLPNAVITR.I	1849.97	0.0177256	2	CID	2.63869e-10	2.51466	0.355234	759.214	1	19/30	salt pellet
8666	-.A]ERPEDLNLPNAVITR.I	1849.97	0.0108896	2	CID	1.51811e-09	2.62893	0.35925	688.97	1	19/30	salt pellet
eukaryotic translation initiation factor 1 [Homo sapiens]						2.00889e-09	10.1192		12593.5	5032133	2 (2 0 0 0 0)
14796	-.S]AIQNLHSFDPFADASK.G	1889.89	-0.00158046	2	CID	9.04447e-09	2.38472	0.488503	652.038	1	18/32	total_chromatin
14815	-.S]AIQNLHSFDPFADASK.G	1889.89	0.0108707	2	CID	2.00889e-09	2.12752	0.5239	938.534	1	21/32	total_chromatin
C10 protein [Homo sapiens]						3.32967e-06	10.1996		13038.6	19923951	1 (1 0 0 0 0)
5517 - 5523	-.A]SASTQPAALSAEQAK.V	1572.78	0.00774991	2	CID	3.32967e-06	3.99168	0.559635	844.078	1	22/30	total_chromatin
S100 calcium binding protein A13 [Homo sapiens]						1.35779e-10	10.1967		11333	66737370	1 (1 0 0 0 0)
14004	-.A]AEPLTELEESIETVVTTFFTFAR.Q	2743.36	0.00541822	3	CID	1.35779e-10	3.93417	0.49635	540.421	1	29/92	total_chromatin
S100 calcium-binding protein A6 [Homo sapiens]						4.34781e-05	10.1577		10042.3	7657532	1 (1 0 0 0 0)
13122 - 13123	-.A]CPLDQAIGLLVAIFHK.Y	1908.03	4.97412e-05	2	CID	4.34781e-05	3.15408	0.388258	402.311	1	16/32	total_chromatin
10219	-.A]CPLDQAIGLLVAIFHK.Y	1908.03	0.0149423	2	CID	1.82668e-09	3.20621	0.460839	1499.08	1	20/32	salt sup
10226	-.A]CPLDQAIGLLVAIFHK.Y	1908.03	0.0111581	2	CID	4.76652e-11	3.51447	0.428239	1310.34	1	21/32	salt sup
U6 snRNA-associated Sm-like protein 5 [Homo sapiens]						1.14353e-12	10.1574		9800.08	6912488	2 (2 0 0 0 0)
11928 - 11931	-.A]ANATTNPSQLLPLELVDK.C	2037.08	0.00121453	2	CID	1.14353e-12	3.14702	0.48435	1480	1	23/36	total_chromatin
11934	-.A]ANATTNPSQLLPLELVDK.C	2037.08	0.00699252	2	CID	5.28477e-11	3.04392	0.459919	1043.76	1	21/36	total_chromatin
calmodulin 2 [Homo sapiens]						2.45767e-07	10.1229		16695.8	4502549	1 (1 0 0 0 0)
11550	-.A]DQLTEEQIAEFK.E	1563.74	-0.00638728	2	CID	2.45767e-07	2.45845	0.475634	1367.38	1	19/24	total_chromatin
7490	R.HVMTNLGEK#LTDEEVDEM*IR.E	2417.13	0.0405833	3	CID	1.93178e-06	3.42185	0.471118	750.09	1	28/76	salt sup
8665	R.HVMTNLGEK#LTDEEVDEMIR.E	2401.14	0.0534292	4	CID	2.27323e-06	4.06626	0.099435	1165.87	1	34/114	salt sup
8331	R.HVM*TNLGEK#LTDEEVDEMIR.E	2417.13	0.0133006	3	CID	6.19571e-05	2.50821	0.469623	711.159	1	27/76	salt pellet
9231 - 9232	-.A]DQLTEEQIAEFK.E	1563.74	0.0213227	2	CID	3.60735e-07	2.55802	0.447056	1442.8	1	19/24	salt pellet
destrin isoform a [Homo sapiens]						3.56393e-05	10.112		18362.4	5802966	1 (1 0 0 0 0)
7705	-.A]SGVQVADEVCR.I	1332.61	0.0084766	2	CID	3.56393e-05	2.24051	0.467481	661.241	1	14/22	total_chromatin
RecQ protein-like isoform 1 [Homo sapiens]						1.77636e-14	10.2008		73279	14591904	1 (1 0 0 0 0)
10855	-.A]SVSALTEELDSITSELHAVEIQIQELTER.Q	3353.69	0.0231829	3	CID	1.77636e-14	4.01671	0.554161	1116.28	1	33/116	salt sup
10833	-.A]SVSALTEELDSITSELHAVEIQIQELTER.Q	3353.69	0.00963307	3	CID	5.06373e-12	4.68517	0.581129	1196.25	1	34/116	salt sup
GCN1 general control of amino-acid synthesis 1-like 1 [Homo sapiens]						4.92733e-05	10.1672		292391	54607053	2 (2 0 0 0 0)
5550	-.A]ADTQVSETLKR.F	1360.7	0.00949453	2	CID	0.0494059	2.307	0.372906	622.493	1	13/22	salt sup
5562	-.A]ADTQVSETLKR.F	1360.7	0.00278066	2	CID	4.92733e-05	2.23992	0.24038	548.713	1	12/22	salt sup
TIP120 protein [Homo sapiens]						1.63123e-08	10.1409		136158	21361794	1 (1 0 0 0 0)
8376	-.A]SASYHISNLLEK.M	1474.74	0.0117387	2	CID	1.63123e-08	2.81888	0.325207	1574.79	1	18/24	salt sup
8267	-.A]SASYHISNLLEK.M	1474.74	0.0127152	2	CID	3.12696e-08	2.82802	0.335718	1539.1	1	18/24	salt sup
8275	-.A]SASYHISNLLEK.M	1474.74	0.0149125	2	CID	9.72072e-08	2.64547	0.330617	1589.4	1	18/24	salt sup
PREDICTED: similar to Valyl-tRNA synthetase (Valine--tRNA ligase) (ValRS) (Protein G7a) isoform 1 [Homo sapiens]						1.3168e-08	10.1174		39896.9	113417852	1 (1 0 0 0 0)
9340	-.S]TLYVSPHPDAFPSLR.A	1828.91	0.0164983	2	CID	1.3168e-08	2.3472	0.511701	1154.37	1	18/30	salt sup
chaperonin containing TCP1, subunit 5 (epsilon) [Homo sapiens]						6.11089e-11	10.1626		59501.9	24307939	1 (1 0 0 0 0)
10695	-.A]SMGTLAFDEYGRPFLIIK.D	2171.11	0.0260602	2	CID	6.11089e-11	2.15321	0.45741	967.917	1	21/36	salt sup
eukaryotic translation elongation factor 1 alpha 2 [Homo sapiens]						8.60415e-06	24.2793		50307.3	4503475	3 (1 1 1 0 0)
6112	-.G]KEKTHINIVVIGHVDSGK.S	2073.13	0.049262	3	CID	8.60415e-06	4.51356	0.0551448	1098.25	1	28/72	salt sup
6112	-.GK#EKTHINIVVIGHVDSGK.S	2073.15	0.038697	3	CID	0.000822173	4.26466	0.108604	979.752	2	27/72	salt sup
6112	-.GKEK#THINIVVIGHVDSGK.S	2073.15	0.038697	3	CID	0.000822173	4.02337	0.620494	915.971	3	26/72	salt sup
DEK oncogene [Homo sapiens]						1.79856e-13	10.1908		42516.9	4503249	2 (2 0 0 0 0)
6233	-.S]ASAPAAEGEGTPTQPASEKEPEMPGPR.E	2821.28	0.0252493	3	CID	1.79856e-13	3.3248	0.640229	713.669	1	30/108	salt sup
6244	-.S]ASAPAAEGEGTPTQPASEKEPEMPGPR.E	2821.28	0.0283621	3	CID	1.944e-12	3.46284	0.662145	882.217	1	32/108	salt sup
poly(A) binding protein interacting protein 1 isoform 3 [Homo sapiens]						4.40245e-07	18.1332		41849.3	34452730	2 (1 1 0 0 0)
8475	-.AK#PQVVVAPVLMSK.L	1508.89	0.00560621	2	CID	9.74573e-05	2.66371	0	667.307	1	16/26	salt sup
8475	-.A]KPQVVVAPVLMSK.L	1508.88	0.0161712	2	CID	4.40245e-07	2.66371	0.592979	667.307	1	16/26	salt sup
ras-related nuclear protein [Homo sapiens]						1.63417e-05	10.2891		24276.6	5453555	2 (2 0 0 0 0)
6201	-.A]AQGEPQVQFK.L	1244.62	0.0199875	2	CID	0.000326235	2.35499	0.44152	732.183	1	14/20	salt sup
6213	-.A]AQGEPQVQFK.L	1244.62	0.0176682	2	CID	1.63417e-05	2.35559	0.464638	1017.58	1	16/20	salt sup
9658	-.A]AQGEPQVQFKLVLVGDGGTGKTTFVK.R	2817.5	0.0251925	3	CID	9.89579e-07	3.10877	0.443722	404.792	1	30/104	salt sup
6-phosphogluconolactonase [Homo sapiens]						1.14353e-13	10.203		27398.5	6912586	1 (1 0 0 0 0)
9944	-.A]APAPGLISVFSSSQELGAALAQLVAQR.A	2794.5	0.0130368	3	CID	1.14353e-13	4.06023	0.617335	1057.87	1	35/108	salt sup
10175 - 10176	-.A]APAPGLISVFSSSQELGAALAQLVAQR.A	2794.5	0.011755	3	CID	9.99201e-15	4.83908	0.631549	1121.65	1	40/108	salt sup
10177 - 10178	-.A]APAPGLISVFSSSQELGAALAQLVAQR.A	2794.5	0.0169565	2	CID	1.64868e-12	2.90579	0.480487	671.648	1	22/54	salt sup
9105	-.A]APAPGLISVFSSSQELGAALAQLVAQR.A	2794.5	0.0124875	3	CID	1.27676e-13	4.30667	0.686016	1293.16	1	39/108	salt sup
vesicle transport through interaction with t-SNAREs 1B [Homo sapiens]						8.33775e-07	10.1902		26540.8	5454166	1 (1 0 0 0 0)
4236	-.A]SSAASSEHFEK.L	1292.56	0.0148665	2	CID	8.33775e-07	2.02023	0.349403	1016.21	1	16/22	salt sup
microtubule-associated protein, RP/EB family, member 1 [Homo sapiens]						1.45696e-06	10.1874		29849.2	6912494	2 (2 0 0 0 0)
7821	-.A]VNVYSTSVTSDNLSR.H	1754.84	0.0287363	2	CID	1.45696e-06	2.40265	0.6053	1237.37	1	20/30	salt sup
7837	-.A]VNVYSTSVTSDNLSR.H	1754.84	0.019459	2	CID	1.37731e-05	2.47172	0.544246	1681.28	1	22/30	salt sup
hypothetical protein LOC65265 [Homo sapiens]						1.08934e-06	10.1523		24845.9	12751497	2 (2 0 0 0 0)
8012	-.A]ALGHLAGEAAAAPGPGTPCASR.G	2145.04	0.021538	2	CID	1.08934e-06	2.27276	0.534693	769.638	1	22/44	salt sup
8021	-.A]ALGHLAGEAAAAPGPGTPCASR.G	2145.04	0.0194494	3	CID	5.8529e-05	3.04688	0.418231	1100.71	1	33/88	salt sup
MAPK-interacting and spindle-stabilizing protein [Homo sapiens]						1.05719e-10	10.1431		24122.5	21389357	2 (2 0 0 0 0)
8995	-.S]DEFSLADALPEHSPAK.T	1855.86	0.0152517	2	CID	1.05719e-10	2.86184	0.51661	1145.82	1	21/32	salt sup
8997	-.S]DEFSLADALPEHSPAK.T	1855.86	0.0152517	2	CID	4.43753e-10	2.57279	0.479513	1381.75	1	23/32	salt sup
Rho GDP dissociation inhibitor (GDI) alpha [Homo sapiens]						6.4598e-07	10.2341		23061.7	4757768	1 (1 0 0 0 0)	salt sup
8708	-.A]EQEPTAEQLAQIAAENEEDEHSVNYKPPAQK.S	3606.67	0.0188895	3	CID	6.4598e-07	4.68108	0.59317	250.517	1	25/124	salt sup
8031	-.A]EQEPTAEQLAQIAAENEEDEHSVNYKPPAQK.S	3606.67	0.040496	3	CID	1.2453e-05	3.73202	0.661397	199.948	1	24/124	salt pellet
calcyclin binding protein isoform 1 [Homo sapiens]						5.46073e-06	10.1208		26062.6	7656952	1 (1 0 0 0 0)
8696	-.A]SEELQKDLEEVK.V	1559.77	0.0169585	2	CID	5.46073e-06	2.28232	0.35936	1155.6	1	17/24	salt sup
RNA binding motif protein 8A [Homo sapiens]						1e-30	20.2694		19745.7	4826972	5 (5 0 0 0 0)
7809	-.A]DVLDLHEAGGEDFAM*DEDGDESIHK.L	2873.19	0.0318802	3	CID	2.30038e-12	3.7582	0.684362	631.942	1	28/100	salt sup
8028	-.A]DVLDLHEAGGEDFAMDEDGDESIHK.L	2857.2	0.033265	3	CID	2.22045e-16	4.09555	0.575792	1726.16	1	32/100	salt sup
8098	-.A]DVLDLHEAGGEDFAMDEDGDESIHK.L	2857.2	0.0268563	3	CID	1e-30	4.92021	0.704607	2064.24	1	34/100	salt sup
8246	-.A]DVLDLHEAGGEDFAMDEDGDESIHK.L	2857.2	0.0270394	3	CID	1e-30	5.38879	0.693817	2208.15	1	35/100	salt sup
8321	-.A]DVLDLHEAGGEDFAMDEDGDESIHK.L	2857.2	0.0323494	3	CID	2.22045e-15	5.00689	0.703069	2220.45	1	36/100	salt sup
ribosomal protein S5 [Homo sapiens]						9.98586e-09	10.1896		22731	13904870	1 (1 0 0 0 0)
7982	-.T]EWETAAPAVAETPDIK.L	1870.9	0.0214369	2	CID	9.98586e-09	2.05392	0.475854	955.341	1	21/32	salt sup
cofilin 1 (non-muscle) [Homo sapiens]						1.70941e-08	20.2143		18359.6	5031635	2 (2 0 0 0 0)
9382	-.A]SGVAVSDGVIKVFNDM*K.V	1894.95	0.0112182	2	CID	0.00686103	2.01839	0.333425	197.183	1	12/34	salt sup
9722	-.A]SGVAVSDGVIKVFNDMK.V	1878.95	0.0183402	2	CID	1.70941e-08	2.93252	0.467978	1224.34	1	21/34	salt sup
thymosin-like 3 [Homo sapiens]						3.96325e-08	18.1838		4928.49	34013530	2 (1 1 0 0 0)
7255	-.S]DKPDMAEIEKFDK.P	1694.78	0.0198871	3	CID	3.96325e-08	3.67691	0.0853195	1072.46	1	24/52	salt sup
7255	-.SDK#PDMAEIEKFDK.P	1694.79	0.0093221	3	CID	0.000164702	3.3632	0.258035	847.862	2	22/52	salt sup
CDK2-associated protein 1 [Homo sapiens]						2.22045e-15	18.1746		12226.2	4758188	2 (1 1 0 0 0)
8347	-.S]YKPNLAAHMPAAALNAAGSVHSPSTSMATSSQYR.Q	3616.72	-0.00157403	4	CID	2.22045e-15	3.49113	0.0122972	670.063	1	45/204	salt sup
8347	-.SYK#PNLAAHMPAAALNAAGSVHSPSTSMATSSQYR.Q	3616.73	-0.012139	4	CID	2.22045e-15	3.4482	0.367248	627.524	2	44/204	salt sup
endothelial differentiation-related factor 1 isoform beta [Homo sapiens]						7.23705e-06	10.2278		15340.2	24497601	1 (1 0 0 0 0)
8426	-.A]ESDWDTVTVLRK.K	1561.78	0.0177962	2	CID	7.23705e-06	3.13834	0.449552	792.496	1	15/24	salt sup
small nuclear ribonucleoprotein polypeptide F [Homo sapiens]						3.65274e-06	10.2251		9587.74	4507131	1 (1 0 0 0 0)
9678	-.S]LPLNPKPFLNGLTGKPVMVK.L	2292.3	0.0381235	3	CID	3.65274e-06	3.19287	0.404529	299.705	1	20/80	salt sup
PREDICTED: similar to peptidylprolyl isomerase A isoform 1 [Homo sapiens]						5.19618e-11	10.2043		17869.8	113429091	2 (2 0 0 0 0)
9966	-.V]NPTVFFDIAVDGEPLGR.V	1988	0.0250996	2	CID	5.64719e-09	2.30767	0.608652	1508.41	1	22/34	salt sup
9974	-.V]NPTVFFDIAVDGEPLGR.V	1988	0.0340107	2	CID	5.19618e-11	2.09209	0.512843	1569.7	1	22/34	salt sup
PREDICTED: similar to ribosomal protein S18 isoform 4 [Homo sapiens]						2.85456e-07	10.1515		17496.6	89042328	1 (1 0 0 0 0)
9599	-.S]LVIPEKFQHILR.V	1621.93	0.0187222	3	CID	2.85456e-07	2.75201	0.365459	434.92	1	22/48	salt sup
beta-galactoside-binding lectin precursor [Homo sapiens]						4.42424e-12	10.1408		14575.2	4504981	2 (2 0 0 0 0)
8871	-.A]CGLVASNLNLKPGECLR.V	2014.01	0.0128919	2	CID	4.42424e-12	2.81693	0.462622	740.023	1	19/34	salt sup
8875	-.A]CGLVASNLNLKPGECLR.V	2014.01	0.0128919	2	CID	4.5669e-11	2.58172	0.499168	712.621	1	19/34	salt sup
9165	-.A]CGLVASNLNLKPGECLR.V	2014.01	0.0204602	2	CID	3.62226e-09	2.85236	0.465753	768.842	1	20/34	salt pellet
9178	-.A]CGLVASNLNLKPGECLR.V	2014.01	0.0224133	2	CID	8.81517e-13	3.0265	0.455575	736.895	1	19/34	salt pellet
peptidylprolyl isomerase-like protein 3 isoform PPIL3b [Homo sapiens]						3.34087e-07	10.1355		18011.9	19557640	2 (2 0 0 0 0)
7158	-.S]VTLHTDVGDIK.I	1326.68	0.0120471	2	CID	3.34087e-07	2.71088	0.455373	1259.35	1	17/22	salt sup
7184	-.S]VTLHTDVGDIK.I	1326.68	0.0125354	2	CID	0.1775	2.70692	0.351665	574.501	1	13/22	salt sup
vacuolar H+ ATPase G1 [Homo sapiens]						1.16976e-05	10.1223		13618	4757818	1 (1 0 0 0 0)
9000	-.A]SQSQGIQQLLQAEK.R	1670.86	0.0170202	2	CID	1.16976e-05	2.44542	0.457166	1343.99	1	18/28	salt sup
splicing factor 3B subunit 2 [Homo sapiens]						3.47665e-05	18.1933		100034	55749531	2 (1 1 0 0 0)
8828	-.A]TEHPEPPKAELQLPPPPPPGHYGAWAAQELQAK.L	3694.85	0.0243569	4	CID	3.47665e-05	3.86689	0.178693	485.724	1	37/198	salt pellet
8828	-.ATEHPEPPK#AELQLPPPPPPGHYGAWAAQELQAK.L	3694.87	0.0137919	4	CID	0.00838983	3.17591	0.498566	409.979	2	34/198	salt pellet
PRP38 pre-mRNA processing factor 38 (yeast) domain containing B [Homo sapiens]						1.11237e-05	10.153		64271.2	8922358	1 (1 0 0 0 0)
4894	-.A]NNSPALTGNSQPQHQAAAAAAQQQQQCGGGGATKPAVSGK.Q	3999.9	0.0300032	4	CID	1.11237e-05	3.05901	0.534173	401.344	1	42/240	salt pellet
cold shock domain protein A [Homo sapiens]						7.4023e-11	10.1654		39905	20070160	1 (1 0 0 0 0)
6980	-.S]EAGEATTTTTTTLPQAPTEAAAAAPQDPAPK.S	3137.5	0.0168974	3	CID	7.4023e-11	3.30724	0.497735	569.667	1	28/124	salt pellet
reticulon 3 isoform b [Homo sapiens]						3.62932e-12	10.151		110453	41393608	1 (1 0 0 0 0)
6963	-.A]EPSAATQSHSISSSSFGAEPSAPGGGGSPGACPALGTK.S	3612.64	0.0288603	3	CID	3.62932e-12	3.01953	0.681997	564.036	1	36/152	salt pellet
6838	-.A]EPSAATQSHSISSSSFGAEPSAPGGGGSPGACPALGTK.S	3612.64	0.0453398	3	CID	7.07304e-09	2.52156	0.414793	430.077	1	32/152	salt pellet
6937	-.A]EPSAATQSHSISSSSFGAEPSAPGGGGSPGACPALGTK.S	3612.64	0.0402129	3	CID	2.14495e-12	3.52552	0.624572	895.154	1	38/152	salt pellet
eukaryotic translation initiation factor 3, subunit 1 alpha, 35kDa [Homo sapiens]						1.00095e-06	10.151		28913.5	83281438	1 (1 0 0 0 0)
8643	-.A]AAAAAAGDSDSWDADAFSVEDPVRK.V	2635.18	0.0294531	3	CID	1.00095e-06	3.02024	0.572857	637.239	1	31/100	salt pellet
guanine nucleotide-binding protein, beta-1 subunit [Homo sapiens]						6.5398e-06	10.1172		37222	11321585	1 (1 0 0 0 0)	salt pellet
8535	-.S]ELDQLRQEAEQLK.N	1728.87	0.0241142	2	CID	6.5398e-06	2.34442	0.194836	873.681	1	17/26	salt pellet
metaxin 2 isoform a [Homo sapiens]						8.88178e-14	10.1565		29613	5729937	1 (1 0 0 0 0)
9522 - 9523	-.S]LVAEAFVSQIAAAEPWPENATLYQQLK.G	3116.58	0.0207712	3	CID	8.88178e-14	3.13095	0.538456	1092.88	1	32/108	salt pellet
hypothetical protein LOC28989 [Homo sapiens]						9.04361e-07	10.1377		25239.8	56676399	2 (2 0 0 0 0)
7432	-.T]SEVIEDEKQFYSK.A	1744.82	0.0193289	2	CID	9.04361e-07	2.11387	0.396227	1071.86	1	16/26	salt pellet
7445	-.T]SEVIEDEKQFYSK.A	1744.82	0.0171316	2	CID	2.26518e-06	2.29751	0.393513	1026.2	1	15/26	salt pellet
H4 histone family, member B [Homo sapiens]						3.04035e-07	122.253		11229.3	4504303	15 (11 4 0 0 0)	salt pellet
3742	R.GK#GGK#GLGK.G	885.515	0.000674063	2	CID	0.114087	2.73158	0.00236783	568.577	1	14/16	salt pellet
3835	K.GLGK#GGAK#R.H	927.537	0.00219141	2	CID	0.018151	2.33183	0.0723409	758.833	1	14/16	salt pellet
3859	K.GLGK#GGAK#R.H	927.537	0.00176417	2	CID	0.0283904	2.98466	0.113395	796.02	1	14/16	salt pellet
3915	K.GGK#GLGK#GGAK.R	1013.57	0.00221619	2	CID	0.168054	2.11475	0.00243127	332.196	4	10/20	salt pellet
4473	K.GGK#GLGK#GGAK#R.H	1211.69	0.0102301	2	CID	0.000996272	4.63242	0.00534959	1198.41	1	17/22	salt pellet
9443	R.K#TVTAMDVVYALKR.Q	1636.91	0.0107445	3	CID	0.0636478	3.028	0.422365	347.598	1	22/52	salt pellet
PREDICTED: similar to translocase of the inner mitochondrial membrane 14 isoform a [Homo sapiens]						5.08789e-06	10.125		8603.57	113424862	1 (1 0 0 0 0)
10697	-.A]STVVAVGLTIAAAGFAGR.Y	1773.98	0.0119133	2	CID	5.08789e-06	2.49921	0.581415	1112.1	1	20/36	salt pellet
B5 receptor [Homo sapiens]						1.35455e-06	10.1563		42344.8	23397429	1 (1 0 0 0 0)
8061	-.S]VPAFIDISEEDQAAELR.A	2031.98	0.0121964	2	CID	1.35455e-06	2.51548	0.318397	1695.95	1	22/34	MNase sup
UTP15, U3 small nucleolar ribonucleoprotein, homolog [Homo sapiens]						2.2893e-08	18.1716		58247.6	50980309	8 (4 4 0 0 0)
6337	-.AGYK#PVAIQTYPILGEK.I	1890.04	-0.00987082	3	CID	0.00423843	3.01411	0.000631962	477.102	2	22/64	MNase pellet
6337	-.A]GYKPVAIQTYPILGEK.I	1890.03	0.000694176	3	CID	0.00423843	3.01221	0.380731	512.749	1	23/64	MNase pellet
6343	-.A]GYKPVAIQTYPILGEK.I	1890.03	0.00637045	3	CID	0.00108399	2.96417	0.0304724	732.684	1	27/64	MNase pellet
6343	-.AGYK#PVAIQTYPILGEK.I	1890.04	-0.00419455	3	CID	0.00784083	2.87385	0.358517	648.5	2	25/64	MNase pellet
6345	-.A]GYKPVAIQTYPILGEK.I	1890.03	-0.00185585	2	CID	2.2893e-08	3.43281	0.0514541	981.274	1	22/32	MNase pellet
6345	-.AGYK#PVAIQTYPILGEK.I	1890.04	-0.0124209	2	CID	5.26649e-06	3.25618	0.343951	800.698	2	20/32	MNase pellet
6359	-.A]GYKPVAIQTYPILGEK.I	1890.03	0.00278282	2	CID	1.87381e-06	3.14412	0.0524049	592.132	1	19/32	MNase pellet
6359	-.AGYK#PVAIQTYPILGEK.I	1890.04	-0.00778218	2	CID	2.20696e-05	2.97935	0.452567	547.078	2	18/32	MNase pellet
6984	-.A]GYKPVAIQTYPILGEK.I	1890.03	0.00180626	2	CID	2.95635e-08	2.953	0.0544211	869.633	1	21/32	MNase pellet
6984	-.AGYK#PVAIQTYPILGEK.I	1890.04	-0.00875875	2	CID	4.98038e-07	2.7923	0.378671	713.505	2	19/32	MNase pellet
6989	-.A]GYKPVAIQTYPILGEK.I	1890.03	0.00363731	2	CID	6.37698e-08	3.45357	0.0342345	813.594	1	22/32	MNase pellet
6989	-.AGYK#PVAIQTYPILGEK.I	1890.04	-0.00692769	2	CID	1.00735e-06	3.33534	0.429862	670.227	2	20/32	MNase pellet
6298	-.A]GYKPVAIQTYPILGEK.I	1890.03	0.00424766	2	CID	2.69017e-08	2.44498	0.0840412	888.688	1	22/32	MNase pellet
6298	-.AGYK#PVAIQTYPILGEK.I	1890.04	-0.00631734	2	CID	2.69017e-08	2.2395	0.442346	740.149	2	20/32	MNase pellet
6316	-.A]GYKPVAIQTYPILGEK.I	1890.03	0.00571251	2	CID	7.74009e-08	2.8293	0.0617754	716.812	1	19/32	MNase pellet
6316	-.AGYK#PVAIQTYPILGEK.I	1890.04	-0.00485249	2	CID	1.20135e-06	2.65452	0.354132	578.423	2	17/32	MNase pellet
6769	-.A]GYKPVAIQTYPILGEK.I	1890.03	0.0020504	2	CID	0.000279043	2.56143	0.0645758	429.477	1	16/32	MNase pellet
6769	-.AGYK#PVAIQTYPILGEK.I	1890.04	-0.0085146	2	CID	0.00222774	2.39602	0.297098	386.031	2	15/32	MNase pellet
6796	-.A]GYKPVAIQTYPILGEK.I	1890.03	0.00131797	2	CID	4.32026e-08	2.58678	0.0472308	578.203	1	18/32	MNase pellet
6796	-.AGYK#PVAIQTYPILGEK.I	1890.04	-0.00924703	2	CID	7.06929e-07	2.46461	0.35666	464.693	2	16/32	MNase pellet
myosin IA [Homo sapiens]						7.08305e-06	14.1528		118195	4885503	4 (0 2 2 0 0)
7316	K.LQQVFIEMTLK#EEQEEYKR.E	2483.25	-0.0512305	3	CID	7.08305e-06	2.77478	0.229546	472.447	2	17/72	MNase pellet
7327	K.LQQVFIEMTLK#EEQEEYKR.E	2483.25	-0.0567236	3	CID	1.96931e-05	3.05583	0.19593	491.718	3	17/72	MNase pellet
structure specific recognition protein 1 [Homo sapiens]						5.48369e-08	10.2559		80893.3	4507241	1 (1 0 0 0 0)
7374	-.A]ETLEFNDVYQEVK.G	1726.81	0.00316018	2	CID	5.48369e-08	2.01232	0.438678	1332.41	1	18/26	MNase pellet
6635	-.A]ETLEFNDVYQEVK.G	1726.81	0.00657814	2	CID	4.05144e-06	2.16422	0.510066	1536.26	1	19/26	MNase pellet
6658	-.A]ETLEFNDVYQEVK.G	1726.81	0.0071885	2	CID	2.97928e-07	2.45952	0.463834	1713.85	1	20/26	MNase pellet
6666	-.A]ETLEFNDVYQEVK.G	1726.81	0.00743264	2	CID	6.77578e-09	3.01477	0.502128	1761.93	1	20/26	MNase pellet
7140 - 7142	-.A]ETLEFNDVYQEVK.G	1726.81	0.00554055	2	CID	0.000111823	2.15191	0.528536	1248.21	1	17/26	MNase pellet
7155	-.A]ETLEFNDVYQEVK.G	1726.81	0.00377053	2	CID	6.77881e-08	2.18521	0.487848	1677.26	1	20/26	MNase pellet
7158	-.A]ETLEFNDVYQEVK.G	1726.81	0.00499123	2	CID	7.02351e-07	2.43082	0.444421	1725.27	1	20/26	MNase pellet
actin, gamma 1 propeptide [Homo sapiens]						3.24997e-10	10.3175		41634.8	4501887	2 (2 0 0 0 0)
9120	-.E]EEIAALVIDNGSGMCK.A	1877.85	0.0070339	2	CID	9.70196e-10	2.12591	0.626214	893.279	1	18/32	MNase pellet
9131	-.E]EEIAALVIDNGSGMCK.A	1877.85	0.00862081	2	CID	3.24997e-10	2.47716	0.556682	1377.67	1	20/32	MNase pellet
beta actin [Homo sapiens]						4.67146e-09	10.1065		41578.7	4501885	1 (1 0 0 0 0)
7899	-.D]DDIAALVVDNGSGMCK.A	1821.79	0.00713414	2	CID	4.67146e-09	2.12986	0.55937	2350.36	1	23/32	MNase pellet
mago-nashi homolog 2 [Homo sapiens]						4.68409e-05	10.1285		17133.8	8922331	2 (2 0 0 0 0)
6860	-.A]VASDFYLR.Y	1083.54	0.011894	2	CID	0.000340948	2.2244	0.419327	451.671	1	12/16	MNase pellet
6868	-.A]VASDFYLR.Y	1083.54	0.00920843	2	CID	4.68409e-05	2.5691	0.513248	676.691	1	14/16	MNase pellet
